# Supplementary material for: Rapid epidemic expansion of the SARS-CoV-2 Omicron variant in southern Africa
Source: Nature. 2022 Jan 7;603(7902):679–86. doi: 10.1038/s41586-022-04411-y (PMC8942855; doi:10.1038/s41586-022-04411-y)
Supplement: Supplementary file 1 — Supplementary Table 1 [file 41586_2022_4411_MOESM1_ESM.xlsx]

## Sheet: metadata
We gratefully acknowledge the following Authors from the Originating laboratories responsible for obtaining the specimens, as well as the Submitting laboratories where the genome data were generated and shared via GISAID, on which this research is based.
All Submitters of data may be contacted directly via www.gisaid.org
Section 1: We are especially grateful to laboratories around the world who quickly generated genomic data for the Omicron variant and publicly shared on GISAID. The Omicron genomes mainly analyzed in this study were generated by the Network for Genomic Surveillance in South Africa (NGS-SA) and the Botswana Harvard HIV Reference Laboratory (BHHRL), institutions to which the main authors of this st…
strain	gisaid_epi_isl	date	country	originating_lab	submitting_lab	authors
hCoV-19/Botswana/R40B59_BHP_3321001248/2021	EPI_ISL_6640916	2021-11-11	Botswana	Botswana Harvard HIV Reference Laboratory	Botswana Harvard HIV Reference Laboratory	Sikhulile Moyo, Wonderful T. Choga, Dorcas Maruapula, Keoratile Ntshambiwa, Sefetogi Ramaologa, Thongbotho Mphoyakgosi, Boitumelo Zuze, Botshelo Radibe, Legodile Kooepile, Ontlametse T. Bareng, Pamela Smith-Lawrence, Kgomotso Moruisi, Roger Shapiro, Shahin Lockman, Joseph Makhema, Mphaphi B. Mbulawa, Mosepele Mosepele, Simani Gaseitsiwe
hCoV-19/Botswana/R40B60_BHP_3321001247/2021	EPI_ISL_6640917	2021-11-11	Botswana	Botswana Harvard HIV Reference Laboratory	Botswana Harvard HIV Reference Laboratory	Sikhulile Moyo, Wonderful T. Choga, Dorcas Maruapula, Keoratile Ntshambiwa, Sefetogi Ramaologa, Thongbotho Mphoyakgosi, Boitumelo Zuze, Botshelo Radibe, Legodile Kooepile, Ontlametse T. Bareng, Pamela Smith-Lawrence, Kgomotso Moruisi, Roger Shapiro, Shahin Lockman, Joseph Makhema, Mphaphi B. Mbulawa, Mosepele Mosepele, Simani Gaseitsiwe
hCoV-19/Botswana/R40B58_BHP_3321001245/2021	EPI_ISL_6640919	2021-11-11	Botswana	Botswana Harvard HIV Reference Laboratory	Botswana Harvard HIV Reference Laboratory	Sikhulile Moyo, Wonderful T. Choga, Dorcas Maruapula, Keoratile Ntshambiwa, Sefetogi Ramaologa, Thongbotho Mphoyakgosi, Boitumelo Zuze, Botshelo Radibe, Legodile Kooepile, Ontlametse T. Bareng, Pamela Smith-Lawrence, Kgomotso Moruisi, Roger Shapiro, Shahin Lockman, Joseph Makhema, Mphaphi B. Mbulawa, Mosepele Mosepele, Simani Gaseitsiwe
hCoV-19/SouthAfrica/NICD-N21600-DX03569/2021	EPI_ISL_6647956	2021-11-14	South Africa	LANCET LABORATORY	National Institute for Communicable Diseases of the National Health Laboratory Service	Amoako DG, Everatt J, Scheepers C, Glass A, Viana R, Mohale T, Ntuli N, Mahlangu B, Mnguni A, Ismail A, Bhiman JN
hCoV-19/SouthAfrica/NICD-N21602-DX040380/2021	EPI_ISL_6647957	2021-11-15	South Africa	LANCET LABORATORY	National Institute for Communicable Diseases of the National Health Laboratory Service	Amoako DG, Everatt J, Scheepers C, Glass A, Viana R, Mohale T, Ntuli N, Mahlangu B, Mnguni A, Ismail A, Bhiman JN
hCoV-19/SouthAfrica/NICD-N21603-DX64204/2021	EPI_ISL_6647958	2021-11-16	South Africa	LANCET LABORATORY	National Institute for Communicable Diseases of the National Health Laboratory Service	Amoako DG, Everatt J, Scheepers C, Glass A, Viana R, Mohale T, Ntuli N, Mahlangu B, Mnguni A, Ismail A, Bhiman JN
hCoV-19/SouthAfrica/NICD-N21604-DX64219/2021	EPI_ISL_6647959	2021-11-16	South Africa	LANCET LABORATORY	National Institute for Communicable Diseases of the National Health Laboratory Service	Amoako DG, Everatt J, Scheepers C, Glass A, Viana R, Mohale T, Ntuli N, Mahlangu B, Mnguni A, Ismail A, Bhiman JN
hCoV-19/SouthAfrica/NICD-N21605-DX64490/2021	EPI_ISL_6647960	2021-11-15	South Africa	LANCET LABORATORY	National Institute for Communicable Diseases of the National Health Laboratory Service	Amoako DG, Everatt J, Scheepers C, Glass A, Viana R, Mohale T, Ntuli N, Mahlangu B, Mnguni A, Ismail A, Bhiman JN
hCoV-19/SouthAfrica/NICD-N21606-DX64492/2021	EPI_ISL_6647961	2021-11-15	South Africa	LANCET LABORATORY	National Institute for Communicable Diseases of the National Health Laboratory Service	Amoako DG, Everatt J, Scheepers C, Glass A, Viana R, Mohale T, Ntuli N, Mahlangu B, Mnguni A, Ismail A, Bhiman JN
hCoV-19/SouthAfrica/NICD-N21607-DX64624/2021	EPI_ISL_6647962	2021-11-16	South Africa	LANCET LABORATORY	National Institute for Communicable Diseases of the National Health Laboratory Service	Amoako DG, Everatt J, Scheepers C, Glass A, Viana R, Mohale T, Ntuli N, Mahlangu B, Mnguni A, Ismail A, Bhiman JN
hCoV-19/SouthAfrica/Tygerberg_3067/2021	EPI_ISL_6842152	2021-11-17	South Africa	PathCare, Cape Town	Division of Medical Virology, National Health Laboratory Service (NHLS), Tygerberg Hospital / Stellenbosch University	Jean Maritz, Nadine Cronje, Petra Raimond, Tongai Maponga, Shannon Wilson, Kamela Mahlakwane, Tania Stander, Gert van Zyl, Wolfgang Preiser
hCoV-19/Botswana/R40B61_BHP_3321001244/2021	EPI_ISL_6670244	2021-11-11	Botswana	Botswana Harvard HIV Reference Laboratory	Botswana Harvard HIV Reference Laboratory	Sikhulile Moyo, Wonderful T. Choga, Dorcas Maruapula, Keoratile Ntshambiwa, Sefetogi Ramaologa, Thongbotho Mphoyakgosi, Boitumelo Zuze, Botshelo Radibe, Legodile Kooepile, Ontlametse T. Bareng, Pamela Smith-Lawrence, Kgomotso Moruisi, Roger Shapiro, Shahin Lockman, Joseph Makhema, Mphaphi B. Mbulawa, Mosepele Mosepele, Simani Gaseitsiwe
hCoV-19/SouthAfrica/NICD-N21601-DX04008/2021	EPI_ISL_6698792	2021-11-15	South Africa	LANCET LABORATORY	National Institute for Communicable Diseases of the National Health Laboratory Service	Amoako DG, Everatt J, Scheepers C, Glass A, Viana R, Mohale T, Ntuli N, Mahlangu B, Mnguni A, Ismail A, Bhiman JN
hCoV-19/SouthAfrica/CERI-KRISP-K032188/2021	EPI_ISL_6699728	2021-11-17	South Africa	National Health Laboratory Services, Virology, Charlotte Maxeke Johannesburg hospital, Parktown, Johannesburg, Gauteng	CERI, Centre for Epidemic Response and Innvoation, Stellenbosch University and KRISP, KZN Research Innovation and Sequencing Platform, UKZN.	Kathleen Subramoney, Florette Treurnicht, Avani Bharuthram, Nkhensani Mtileni, NGS-SA (Scheepers C, Hsiao M, von Gottberg A, Bhiman J, Lessells R, Bester P, Engelbrecht S, Preiser W, Mdlalose N, Mlisana K, Goedhals D, Everatt J, Amoaka D, Makatini Z, Hardie D, Maponga T, Iranzadeh A, Williamson C, Venter M, Oluwakemi M, Nyaga M) Giandhari J, Pillay S, Naidoo Y, Ramphal U, Ramphal Y, Arisha Mahara…
hCoV-19/SouthAfrica/CERI-KRISP-K032189/2021	EPI_ISL_6699729	2021-11-17	South Africa	National Health Laboratory Services, Virology, Charlotte Maxeke Johannesburg hospital, Parktown, Johannesburg, Gauteng	CERI, Centre for Epidemic Response and Innvoation, Stellenbosch University and KRISP, KZN Research Innovation and Sequencing Platform, UKZN.	Kathleen Subramoney, Florette Treurnicht, Avani Bharuthram, Nkhensani Mtileni, NGS-SA (Scheepers C, Hsiao M, von Gottberg A, Bhiman J, Lessells R, Bester P, Engelbrecht S, Preiser W, Mdlalose N, Mlisana K, Goedhals D, Everatt J, Amoaka D, Makatini Z, Hardie D, Maponga T, Iranzadeh A, Williamson C, Venter M, Oluwakemi M, Nyaga M) Giandhari J, Pillay S, Naidoo Y, Ramphal U, Ramphal Y, Arisha Mahara…
hCoV-19/SouthAfrica/CERI-KRISP-K032191/2021	EPI_ISL_6699730	2021-11-17	South Africa	National Health Laboratory Services, Virology, Charlotte Maxeke Johannesburg hospital, Parktown, Johannesburg, Gauteng	CERI, Centre for Epidemic Response and Innvoation, Stellenbosch University and KRISP, KZN Research Innovation and Sequencing Platform, UKZN.	Kathleen Subramoney, Florette Treurnicht, Avani Bharuthram, Nkhensani Mtileni, NGS-SA (Scheepers C, Hsiao M, von Gottberg A, Bhiman J, Lessells R, Bester P, Engelbrecht S, Preiser W, Mdlalose N, Mlisana K, Goedhals D, Everatt J, Amoaka D, Makatini Z, Hardie D, Maponga T, Iranzadeh A, Williamson C, Venter M, Oluwakemi M, Nyaga M) Giandhari J, Pillay S, Naidoo Y, Ramphal U, Ramphal Y, Arisha Mahara…
hCoV-19/SouthAfrica/CERI-KRISP-K032192/2021	EPI_ISL_6699731	2021-11-16	South Africa	National Health Laboratory Services, Virology, Charlotte Maxeke Johannesburg hospital, Parktown, Johannesburg, Gauteng	CERI, Centre for Epidemic Response and Innvoation, Stellenbosch University and KRISP, KZN Research Innovation and Sequencing Platform, UKZN.	Kathleen Subramoney, Florette Treurnicht, Avani Bharuthram, Nkhensani Mtileni, NGS-SA (Scheepers C, Hsiao M, von Gottberg A, Bhiman J, Lessells R, Bester P, Engelbrecht S, Preiser W, Mdlalose N, Mlisana K, Goedhals D, Everatt J, Amoaka D, Makatini Z, Hardie D, Maponga T, Iranzadeh A, Williamson C, Venter M, Oluwakemi M, Nyaga M) Giandhari J, Pillay S, Naidoo Y, Ramphal U, Ramphal Y, Arisha Mahara…
hCoV-19/SouthAfrica/CERI-KRISP-K032195/2021	EPI_ISL_6699732	2021-11-15	South Africa	National Health Laboratory Services, Virology, Charlotte Maxeke Johannesburg hospital, Parktown, Johannesburg, Gauteng	CERI, Centre for Epidemic Response and Innvoation, Stellenbosch University and KRISP, KZN Research Innovation and Sequencing Platform, UKZN.	Kathleen Subramoney, Florette Treurnicht, Avani Bharuthram, Nkhensani Mtileni, NGS-SA (Scheepers C, Hsiao M, von Gottberg A, Bhiman J, Lessells R, Bester P, Engelbrecht S, Preiser W, Mdlalose N, Mlisana K, Goedhals D, Everatt J, Amoaka D, Makatini Z, Hardie D, Maponga T, Iranzadeh A, Williamson C, Venter M, Oluwakemi M, Nyaga M) Giandhari J, Pillay S, Naidoo Y, Ramphal U, Ramphal Y, Arisha Mahara…
hCoV-19/SouthAfrica/CERI-KRISP-K032197/2021	EPI_ISL_6699733	2021-11-15	South Africa	National Health Laboratory Services, Virology, Charlotte Maxeke Johannesburg hospital, Parktown, Johannesburg, Gauteng	CERI, Centre for Epidemic Response and Innvoation, Stellenbosch University and KRISP, KZN Research Innovation and Sequencing Platform, UKZN.	Kathleen Subramoney, Florette Treurnicht, Avani Bharuthram, Nkhensani Mtileni, NGS-SA (Scheepers C, Hsiao M, von Gottberg A, Bhiman J, Lessells R, Bester P, Engelbrecht S, Preiser W, Mdlalose N, Mlisana K, Goedhals D, Everatt J, Amoaka D, Makatini Z, Hardie D, Maponga T, Iranzadeh A, Williamson C, Venter M, Oluwakemi M, Nyaga M) Giandhari J, Pillay S, Naidoo Y, Ramphal U, Ramphal Y, Arisha Mahara…
hCoV-19/SouthAfrica/CERI-KRISP-K032198/2021	EPI_ISL_6699734	2021-11-14	South Africa	National Health Laboratory Services, Virology, Charlotte Maxeke Johannesburg hospital, Parktown, Johannesburg, Gauteng	CERI, Centre for Epidemic Response and Innvoation, Stellenbosch University and KRISP, KZN Research Innovation and Sequencing Platform, UKZN.	Kathleen Subramoney, Florette Treurnicht, Avani Bharuthram, Nkhensani Mtileni, NGS-SA (Scheepers C, Hsiao M, von Gottberg A, Bhiman J, Lessells R, Bester P, Engelbrecht S, Preiser W, Mdlalose N, Mlisana K, Goedhals D, Everatt J, Amoaka D, Makatini Z, Hardie D, Maponga T, Iranzadeh A, Williamson C, Venter M, Oluwakemi M, Nyaga M) Giandhari J, Pillay S, Naidoo Y, Ramphal U, Ramphal Y, Arisha Mahara…
hCoV-19/SouthAfrica/CERI-KRISP-K032199/2021	EPI_ISL_6699735	2021-11-15	South Africa	National Health Laboratory Services, Virology, Charlotte Maxeke Johannesburg hospital, Parktown, Johannesburg, Gauteng	CERI, Centre for Epidemic Response and Innvoation, Stellenbosch University and KRISP, KZN Research Innovation and Sequencing Platform, UKZN.	Kathleen Subramoney, Florette Treurnicht, Avani Bharuthram, Nkhensani Mtileni, NGS-SA (Scheepers C, Hsiao M, von Gottberg A, Bhiman J, Lessells R, Bester P, Engelbrecht S, Preiser W, Mdlalose N, Mlisana K, Goedhals D, Everatt J, Amoaka D, Makatini Z, Hardie D, Maponga T, Iranzadeh A, Williamson C, Venter M, Oluwakemi M, Nyaga M) Giandhari J, Pillay S, Naidoo Y, Ramphal U, Ramphal Y, Arisha Mahara…
hCoV-19/SouthAfrica/CERI-KRISP-K032201/2021	EPI_ISL_6699736	2021-11-16	South Africa	National Health Laboratory Services, Virology, Charlotte Maxeke Johannesburg hospital, Parktown, Johannesburg, Gauteng	CERI, Centre for Epidemic Response and Innvoation, Stellenbosch University and KRISP, KZN Research Innovation and Sequencing Platform, UKZN.	Kathleen Subramoney, Florette Treurnicht, Avani Bharuthram, Nkhensani Mtileni, NGS-SA (Scheepers C, Hsiao M, von Gottberg A, Bhiman J, Lessells R, Bester P, Engelbrecht S, Preiser W, Mdlalose N, Mlisana K, Goedhals D, Everatt J, Amoaka D, Makatini Z, Hardie D, Maponga T, Iranzadeh A, Williamson C, Venter M, Oluwakemi M, Nyaga M) Giandhari J, Pillay S, Naidoo Y, Ramphal U, Ramphal Y, Arisha Mahara…
hCoV-19/SouthAfrica/CERI-KRISP-K032203/2021	EPI_ISL_6699737	2021-11-16	South Africa	National Health Laboratory Services, Virology, Charlotte Maxeke Johannesburg hospital, Parktown, Johannesburg, Gauteng	CERI, Centre for Epidemic Response and Innvoation, Stellenbosch University and KRISP, KZN Research Innovation and Sequencing Platform, UKZN.	Kathleen Subramoney, Florette Treurnicht, Avani Bharuthram, Nkhensani Mtileni, NGS-SA (Scheepers C, Hsiao M, von Gottberg A, Bhiman J, Lessells R, Bester P, Engelbrecht S, Preiser W, Mdlalose N, Mlisana K, Goedhals D, Everatt J, Amoaka D, Makatini Z, Hardie D, Maponga T, Iranzadeh A, Williamson C, Venter M, Oluwakemi M, Nyaga M) Giandhari J, Pillay S, Naidoo Y, Ramphal U, Ramphal Y, Arisha Mahara…
hCoV-19/SouthAfrica/CERI-KRISP-K032204/2021	EPI_ISL_6699738	2021-11-17	South Africa	National Health Laboratory Services, Virology, Charlotte Maxeke Johannesburg hospital, Parktown, Johannesburg, Gauteng	CERI, Centre for Epidemic Response and Innvoation, Stellenbosch University and KRISP, KZN Research Innovation and Sequencing Platform, UKZN.	Kathleen Subramoney, Florette Treurnicht, Avani Bharuthram, Nkhensani Mtileni, NGS-SA (Scheepers C, Hsiao M, von Gottberg A, Bhiman J, Lessells R, Bester P, Engelbrecht S, Preiser W, Mdlalose N, Mlisana K, Goedhals D, Everatt J, Amoaka D, Makatini Z, Hardie D, Maponga T, Iranzadeh A, Williamson C, Venter M, Oluwakemi M, Nyaga M) Giandhari J, Pillay S, Naidoo Y, Ramphal U, Ramphal Y, Arisha Mahara…
hCoV-19/SouthAfrica/CERI-KRISP-K032205/2021	EPI_ISL_6699739	2021-11-18	South Africa	National Health Laboratory Services, Virology, Charlotte Maxeke Johannesburg hospital, Parktown, Johannesburg, Gauteng	CERI, Centre for Epidemic Response and Innvoation, Stellenbosch University and KRISP, KZN Research Innovation and Sequencing Platform, UKZN.	Kathleen Subramoney, Florette Treurnicht, Avani Bharuthram, Nkhensani Mtileni, NGS-SA (Scheepers C, Hsiao M, von Gottberg A, Bhiman J, Lessells R, Bester P, Engelbrecht S, Preiser W, Mdlalose N, Mlisana K, Goedhals D, Everatt J, Amoaka D, Makatini Z, Hardie D, Maponga T, Iranzadeh A, Williamson C, Venter M, Oluwakemi M, Nyaga M) Giandhari J, Pillay S, Naidoo Y, Ramphal U, Ramphal Y, Arisha Mahara…
hCoV-19/SouthAfrica/CERI-KRISP-K032206/2021	EPI_ISL_6699740	2021-11-18	South Africa	National Health Laboratory Services, Virology, Charlotte Maxeke Johannesburg hospital, Parktown, Johannesburg, Gauteng	CERI, Centre for Epidemic Response and Innvoation, Stellenbosch University and KRISP, KZN Research Innovation and Sequencing Platform, UKZN.	Kathleen Subramoney, Florette Treurnicht, Avani Bharuthram, Nkhensani Mtileni, NGS-SA (Scheepers C, Hsiao M, von Gottberg A, Bhiman J, Lessells R, Bester P, Engelbrecht S, Preiser W, Mdlalose N, Mlisana K, Goedhals D, Everatt J, Amoaka D, Makatini Z, Hardie D, Maponga T, Iranzadeh A, Williamson C, Venter M, Oluwakemi M, Nyaga M) Giandhari J, Pillay S, Naidoo Y, Ramphal U, Ramphal Y, Arisha Mahara…
hCoV-19/SouthAfrica/CERI-KRISP-K032207/2021	EPI_ISL_6699741	2021-11-18	South Africa	National Health Laboratory Services, Virology, Charlotte Maxeke Johannesburg hospital, Parktown, Johannesburg, Gauteng	CERI, Centre for Epidemic Response and Innvoation, Stellenbosch University and KRISP, KZN Research Innovation and Sequencing Platform, UKZN.	Kathleen Subramoney, Florette Treurnicht, Avani Bharuthram, Nkhensani Mtileni, NGS-SA (Scheepers C, Hsiao M, von Gottberg A, Bhiman J, Lessells R, Bester P, Engelbrecht S, Preiser W, Mdlalose N, Mlisana K, Goedhals D, Everatt J, Amoaka D, Makatini Z, Hardie D, Maponga T, Iranzadeh A, Williamson C, Venter M, Oluwakemi M, Nyaga M) Giandhari J, Pillay S, Naidoo Y, Ramphal U, Ramphal Y, Arisha Mahara…
hCoV-19/SouthAfrica/CERI-KRISP-K032210/2021	EPI_ISL_6699742	2021-11-18	South Africa	National Health Laboratory Services, Virology, Charlotte Maxeke Johannesburg hospital, Parktown, Johannesburg, Gauteng	CERI, Centre for Epidemic Response and Innvoation, Stellenbosch University and KRISP, KZN Research Innovation and Sequencing Platform, UKZN.	Kathleen Subramoney, Florette Treurnicht, Avani Bharuthram, Nkhensani Mtileni, NGS-SA (Scheepers C, Hsiao M, von Gottberg A, Bhiman J, Lessells R, Bester P, Engelbrecht S, Preiser W, Mdlalose N, Mlisana K, Goedhals D, Everatt J, Amoaka D, Makatini Z, Hardie D, Maponga T, Iranzadeh A, Williamson C, Venter M, Oluwakemi M, Nyaga M) Giandhari J, Pillay S, Naidoo Y, Ramphal U, Ramphal Y, Arisha Mahara…
hCoV-19/SouthAfrica/CERI-KRISP-K032211/2021	EPI_ISL_6699743	2021-11-18	South Africa	National Health Laboratory Services, Virology, Charlotte Maxeke Johannesburg hospital, Parktown, Johannesburg, Gauteng	CERI, Centre for Epidemic Response and Innvoation, Stellenbosch University and KRISP, KZN Research Innovation and Sequencing Platform, UKZN.	Kathleen Subramoney, Florette Treurnicht, Avani Bharuthram, Nkhensani Mtileni, NGS-SA (Scheepers C, Hsiao M, von Gottberg A, Bhiman J, Lessells R, Bester P, Engelbrecht S, Preiser W, Mdlalose N, Mlisana K, Goedhals D, Everatt J, Amoaka D, Makatini Z, Hardie D, Maponga T, Iranzadeh A, Williamson C, Venter M, Oluwakemi M, Nyaga M) Giandhari J, Pillay S, Naidoo Y, Ramphal U, Ramphal Y, Arisha Mahara…
hCoV-19/SouthAfrica/CERI-KRISP-K032214/2021	EPI_ISL_6699744	2021-11-17	South Africa	National Health Laboratory Services, Virology, Charlotte Maxeke Johannesburg hospital, Parktown, Johannesburg, Gauteng	CERI, Centre for Epidemic Response and Innvoation, Stellenbosch University and KRISP, KZN Research Innovation and Sequencing Platform, UKZN.	Kathleen Subramoney, Florette Treurnicht, Avani Bharuthram, Nkhensani Mtileni, NGS-SA (Scheepers C, Hsiao M, von Gottberg A, Bhiman J, Lessells R, Bester P, Engelbrecht S, Preiser W, Mdlalose N, Mlisana K, Goedhals D, Everatt J, Amoaka D, Makatini Z, Hardie D, Maponga T, Iranzadeh A, Williamson C, Venter M, Oluwakemi M, Nyaga M) Giandhari J, Pillay S, Naidoo Y, Ramphal U, Ramphal Y, Arisha Mahara…
hCoV-19/SouthAfrica/CERI-KRISP-K032215/2021	EPI_ISL_6699745	2021-11-19	South Africa	National Health Laboratory Services, Virology, Charlotte Maxeke Johannesburg hospital, Parktown, Johannesburg, Gauteng	CERI, Centre for Epidemic Response and Innvoation, Stellenbosch University and KRISP, KZN Research Innovation and Sequencing Platform, UKZN.	Kathleen Subramoney, Florette Treurnicht, Avani Bharuthram, Nkhensani Mtileni, NGS-SA (Scheepers C, Hsiao M, von Gottberg A, Bhiman J, Lessells R, Bester P, Engelbrecht S, Preiser W, Mdlalose N, Mlisana K, Goedhals D, Everatt J, Amoaka D, Makatini Z, Hardie D, Maponga T, Iranzadeh A, Williamson C, Venter M, Oluwakemi M, Nyaga M) Giandhari J, Pillay S, Naidoo Y, Ramphal U, Ramphal Y, Arisha Mahara…
hCoV-19/SouthAfrica/CERI-KRISP-K032216/2021	EPI_ISL_6699746	2021-11-17	South Africa	National Health Laboratory Services, Virology, Charlotte Maxeke Johannesburg hospital, Parktown, Johannesburg, Gauteng	CERI, Centre for Epidemic Response and Innvoation, Stellenbosch University and KRISP, KZN Research Innovation and Sequencing Platform, UKZN.	Kathleen Subramoney, Florette Treurnicht, Avani Bharuthram, Nkhensani Mtileni, NGS-SA (Scheepers C, Hsiao M, von Gottberg A, Bhiman J, Lessells R, Bester P, Engelbrecht S, Preiser W, Mdlalose N, Mlisana K, Goedhals D, Everatt J, Amoaka D, Makatini Z, Hardie D, Maponga T, Iranzadeh A, Williamson C, Venter M, Oluwakemi M, Nyaga M) Giandhari J, Pillay S, Naidoo Y, Ramphal U, Ramphal Y, Arisha Mahara…
hCoV-19/SouthAfrica/CERI-KRISP-K032217/2021	EPI_ISL_6699747	2021-11-19	South Africa	National Health Laboratory Services, Virology, Charlotte Maxeke Johannesburg hospital, Parktown, Johannesburg, Gauteng	CERI, Centre for Epidemic Response and Innvoation, Stellenbosch University and KRISP, KZN Research Innovation and Sequencing Platform, UKZN.	Kathleen Subramoney, Florette Treurnicht, Avani Bharuthram, Nkhensani Mtileni, NGS-SA (Scheepers C, Hsiao M, von Gottberg A, Bhiman J, Lessells R, Bester P, Engelbrecht S, Preiser W, Mdlalose N, Mlisana K, Goedhals D, Everatt J, Amoaka D, Makatini Z, Hardie D, Maponga T, Iranzadeh A, Williamson C, Venter M, Oluwakemi M, Nyaga M) Giandhari J, Pillay S, Naidoo Y, Ramphal U, Ramphal Y, Arisha Mahara…
hCoV-19/SouthAfrica/CERI-KRISP-K032218/2021	EPI_ISL_6699748	2021-11-19	South Africa	National Health Laboratory Services, Virology, Charlotte Maxeke Johannesburg hospital, Parktown, Johannesburg, Gauteng	CERI, Centre for Epidemic Response and Innvoation, Stellenbosch University and KRISP, KZN Research Innovation and Sequencing Platform, UKZN.	Kathleen Subramoney, Florette Treurnicht, Avani Bharuthram, Nkhensani Mtileni, NGS-SA (Scheepers C, Hsiao M, von Gottberg A, Bhiman J, Lessells R, Bester P, Engelbrecht S, Preiser W, Mdlalose N, Mlisana K, Goedhals D, Everatt J, Amoaka D, Makatini Z, Hardie D, Maponga T, Iranzadeh A, Williamson C, Venter M, Oluwakemi M, Nyaga M) Giandhari J, Pillay S, Naidoo Y, Ramphal U, Ramphal Y, Arisha Mahara…
hCoV-19/SouthAfrica/CERI-KRISP-K032219/2021	EPI_ISL_6699749	2021-11-19	South Africa	National Health Laboratory Services, Virology, Charlotte Maxeke Johannesburg hospital, Parktown, Johannesburg, Gauteng	CERI, Centre for Epidemic Response and Innvoation, Stellenbosch University and KRISP, KZN Research Innovation and Sequencing Platform, UKZN.	Kathleen Subramoney, Florette Treurnicht, Avani Bharuthram, Nkhensani Mtileni, NGS-SA (Scheepers C, Hsiao M, von Gottberg A, Bhiman J, Lessells R, Bester P, Engelbrecht S, Preiser W, Mdlalose N, Mlisana K, Goedhals D, Everatt J, Amoaka D, Makatini Z, Hardie D, Maponga T, Iranzadeh A, Williamson C, Venter M, Oluwakemi M, Nyaga M) Giandhari J, Pillay S, Naidoo Y, Ramphal U, Ramphal Y, Arisha Mahara…
hCoV-19/SouthAfrica/CERI-KRISP-K032221/2021	EPI_ISL_6699750	2021-11-19	South Africa	National Health Laboratory Services, Virology, Charlotte Maxeke Johannesburg hospital, Parktown, Johannesburg, Gauteng	CERI, Centre for Epidemic Response and Innvoation, Stellenbosch University and KRISP, KZN Research Innovation and Sequencing Platform, UKZN.	Kathleen Subramoney, Florette Treurnicht, Avani Bharuthram, Nkhensani Mtileni, NGS-SA (Scheepers C, Hsiao M, von Gottberg A, Bhiman J, Lessells R, Bester P, Engelbrecht S, Preiser W, Mdlalose N, Mlisana K, Goedhals D, Everatt J, Amoaka D, Makatini Z, Hardie D, Maponga T, Iranzadeh A, Williamson C, Venter M, Oluwakemi M, Nyaga M) Giandhari J, Pillay S, Naidoo Y, Ramphal U, Ramphal Y, Arisha Mahara…
hCoV-19/SouthAfrica/CERI-KRISP-K032223/2021	EPI_ISL_6699751	2021-11-19	South Africa	National Health Laboratory Services, Virology, Charlotte Maxeke Johannesburg hospital, Parktown, Johannesburg, Gauteng	CERI, Centre for Epidemic Response and Innvoation, Stellenbosch University and KRISP, KZN Research Innovation and Sequencing Platform, UKZN.	Kathleen Subramoney, Florette Treurnicht, Avani Bharuthram, Nkhensani Mtileni, NGS-SA (Scheepers C, Hsiao M, von Gottberg A, Bhiman J, Lessells R, Bester P, Engelbrecht S, Preiser W, Mdlalose N, Mlisana K, Goedhals D, Everatt J, Amoaka D, Makatini Z, Hardie D, Maponga T, Iranzadeh A, Williamson C, Venter M, Oluwakemi M, Nyaga M) Giandhari J, Pillay S, Naidoo Y, Ramphal U, Ramphal Y, Arisha Mahara…
hCoV-19/SouthAfrica/CERI-KRISP-K032226/2021	EPI_ISL_6699752	2021-11-19	South Africa	National Health Laboratory Services, Virology, Charlotte Maxeke Johannesburg hospital, Parktown, Johannesburg, Gauteng	CERI, Centre for Epidemic Response and Innvoation, Stellenbosch University and KRISP, KZN Research Innovation and Sequencing Platform, UKZN.	Kathleen Subramoney, Florette Treurnicht, Avani Bharuthram, Nkhensani Mtileni, NGS-SA (Scheepers C, Hsiao M, von Gottberg A, Bhiman J, Lessells R, Bester P, Engelbrecht S, Preiser W, Mdlalose N, Mlisana K, Goedhals D, Everatt J, Amoaka D, Makatini Z, Hardie D, Maponga T, Iranzadeh A, Williamson C, Venter M, Oluwakemi M, Nyaga M) Giandhari J, Pillay S, Naidoo Y, Ramphal U, Ramphal Y, Arisha Mahara…
hCoV-19/SouthAfrica/CERI-KRISP-K032227/2021	EPI_ISL_6699753	2021-11-19	South Africa	National Health Laboratory Services, Virology, Charlotte Maxeke Johannesburg hospital, Parktown, Johannesburg, Gauteng	CERI, Centre for Epidemic Response and Innvoation, Stellenbosch University and KRISP, KZN Research Innovation and Sequencing Platform, UKZN.	Kathleen Subramoney, Florette Treurnicht, Avani Bharuthram, Nkhensani Mtileni, NGS-SA (Scheepers C, Hsiao M, von Gottberg A, Bhiman J, Lessells R, Bester P, Engelbrecht S, Preiser W, Mdlalose N, Mlisana K, Goedhals D, Everatt J, Amoaka D, Makatini Z, Hardie D, Maponga T, Iranzadeh A, Williamson C, Venter M, Oluwakemi M, Nyaga M) Giandhari J, Pillay S, Naidoo Y, Ramphal U, Ramphal Y, Arisha Mahara…
hCoV-19/SouthAfrica/CERI-KRISP-K032228/2021	EPI_ISL_6699754	2021-11-19	South Africa	National Health Laboratory Services, Virology, Charlotte Maxeke Johannesburg hospital, Parktown, Johannesburg, Gauteng	CERI, Centre for Epidemic Response and Innvoation, Stellenbosch University and KRISP, KZN Research Innovation and Sequencing Platform, UKZN.	Kathleen Subramoney, Florette Treurnicht, Avani Bharuthram, Nkhensani Mtileni, NGS-SA (Scheepers C, Hsiao M, von Gottberg A, Bhiman J, Lessells R, Bester P, Engelbrecht S, Preiser W, Mdlalose N, Mlisana K, Goedhals D, Everatt J, Amoaka D, Makatini Z, Hardie D, Maponga T, Iranzadeh A, Williamson C, Venter M, Oluwakemi M, Nyaga M) Giandhari J, Pillay S, Naidoo Y, Ramphal U, Ramphal Y, Arisha Mahara…
hCoV-19/SouthAfrica/CERI-KRISP-K032231/2021	EPI_ISL_6699755	2021-11-22	South Africa	National Health Laboratory Services, Virology, Charlotte Maxeke Johannesburg hospital, Parktown, Johannesburg, Gauteng	CERI, Centre for Epidemic Response and Innvoation, Stellenbosch University and KRISP, KZN Research Innovation and Sequencing Platform, UKZN.	Kathleen Subramoney, Florette Treurnicht, Avani Bharuthram, Nkhensani Mtileni, NGS-SA (Scheepers C, Hsiao M, von Gottberg A, Bhiman J, Lessells R, Bester P, Engelbrecht S, Preiser W, Mdlalose N, Mlisana K, Goedhals D, Everatt J, Amoaka D, Makatini Z, Hardie D, Maponga T, Iranzadeh A, Williamson C, Venter M, Oluwakemi M, Nyaga M) Giandhari J, Pillay S, Naidoo Y, Ramphal U, Ramphal Y, Arisha Mahara…
hCoV-19/SouthAfrica/CERI-KRISP-K032232/2021	EPI_ISL_6699756	2021-11-22	South Africa	National Health Laboratory Services, Virology, Charlotte Maxeke Johannesburg hospital, Parktown, Johannesburg, Gauteng	CERI, Centre for Epidemic Response and Innvoation, Stellenbosch University and KRISP, KZN Research Innovation and Sequencing Platform, UKZN.	Kathleen Subramoney, Florette Treurnicht, Avani Bharuthram, Nkhensani Mtileni, NGS-SA (Scheepers C, Hsiao M, von Gottberg A, Bhiman J, Lessells R, Bester P, Engelbrecht S, Preiser W, Mdlalose N, Mlisana K, Goedhals D, Everatt J, Amoaka D, Makatini Z, Hardie D, Maponga T, Iranzadeh A, Williamson C, Venter M, Oluwakemi M, Nyaga M) Giandhari J, Pillay S, Naidoo Y, Ramphal U, Ramphal Y, Arisha Mahara…
hCoV-19/SouthAfrica/CERI-KRISP-K032233/2021	EPI_ISL_6699757	2021-11-22	South Africa	National Health Laboratory Services, Virology, Charlotte Maxeke Johannesburg hospital, Parktown, Johannesburg, Gauteng	CERI, Centre for Epidemic Response and Innvoation, Stellenbosch University and KRISP, KZN Research Innovation and Sequencing Platform, UKZN.	Kathleen Subramoney, Florette Treurnicht, Avani Bharuthram, Nkhensani Mtileni, NGS-SA (Scheepers C, Hsiao M, von Gottberg A, Bhiman J, Lessells R, Bester P, Engelbrecht S, Preiser W, Mdlalose N, Mlisana K, Goedhals D, Everatt J, Amoaka D, Makatini Z, Hardie D, Maponga T, Iranzadeh A, Williamson C, Venter M, Oluwakemi M, Nyaga M) Giandhari J, Pillay S, Naidoo Y, Ramphal U, Ramphal Y, Arisha Mahara…
hCoV-19/SouthAfrica/CERI-KRISP-K032237/2021	EPI_ISL_6699758	2021-11-21	South Africa	National Health Laboratory Services, Virology, Charlotte Maxeke Johannesburg hospital, Parktown, Johannesburg, Gauteng	CERI, Centre for Epidemic Response and Innvoation, Stellenbosch University and KRISP, KZN Research Innovation and Sequencing Platform, UKZN.	Kathleen Subramoney, Florette Treurnicht, Avani Bharuthram, Nkhensani Mtileni, NGS-SA (Scheepers C, Hsiao M, von Gottberg A, Bhiman J, Lessells R, Bester P, Engelbrecht S, Preiser W, Mdlalose N, Mlisana K, Goedhals D, Everatt J, Amoaka D, Makatini Z, Hardie D, Maponga T, Iranzadeh A, Williamson C, Venter M, Oluwakemi M, Nyaga M) Giandhari J, Pillay S, Naidoo Y, Ramphal U, Ramphal Y, Arisha Mahara…
hCoV-19/SouthAfrica/CERI-KRISP-K032238/2021	EPI_ISL_6699759	2021-11-22	South Africa	National Health Laboratory Services, Virology, Charlotte Maxeke Johannesburg hospital, Parktown, Johannesburg, Gauteng	CERI, Centre for Epidemic Response and Innvoation, Stellenbosch University and KRISP, KZN Research Innovation and Sequencing Platform, UKZN.	Kathleen Subramoney, Florette Treurnicht, Avani Bharuthram, Nkhensani Mtileni, NGS-SA (Scheepers C, Hsiao M, von Gottberg A, Bhiman J, Lessells R, Bester P, Engelbrecht S, Preiser W, Mdlalose N, Mlisana K, Goedhals D, Everatt J, Amoaka D, Makatini Z, Hardie D, Maponga T, Iranzadeh A, Williamson C, Venter M, Oluwakemi M, Nyaga M) Giandhari J, Pillay S, Naidoo Y, Ramphal U, Ramphal Y, Arisha Mahara…
hCoV-19/SouthAfrica/CERI-KRISP-K032239/2021	EPI_ISL_6699760	2021-11-22	South Africa	National Health Laboratory Services, Virology, Charlotte Maxeke Johannesburg hospital, Parktown, Johannesburg, Gauteng	CERI, Centre for Epidemic Response and Innvoation, Stellenbosch University and KRISP, KZN Research Innovation and Sequencing Platform, UKZN.	Kathleen Subramoney, Florette Treurnicht, Avani Bharuthram, Nkhensani Mtileni, NGS-SA (Scheepers C, Hsiao M, von Gottberg A, Bhiman J, Lessells R, Bester P, Engelbrecht S, Preiser W, Mdlalose N, Mlisana K, Goedhals D, Everatt J, Amoaka D, Makatini Z, Hardie D, Maponga T, Iranzadeh A, Williamson C, Venter M, Oluwakemi M, Nyaga M) Giandhari J, Pillay S, Naidoo Y, Ramphal U, Ramphal Y, Arisha Mahara…
hCoV-19/SouthAfrica/CERI-KRISP-K032241/2021	EPI_ISL_6699761	2021-11-20	South Africa	National Health Laboratory Services, Virology, Charlotte Maxeke Johannesburg hospital, Parktown, Johannesburg, Gauteng	CERI, Centre for Epidemic Response and Innvoation, Stellenbosch University and KRISP, KZN Research Innovation and Sequencing Platform, UKZN.	Kathleen Subramoney, Florette Treurnicht, Avani Bharuthram, Nkhensani Mtileni, NGS-SA (Scheepers C, Hsiao M, von Gottberg A, Bhiman J, Lessells R, Bester P, Engelbrecht S, Preiser W, Mdlalose N, Mlisana K, Goedhals D, Everatt J, Amoaka D, Makatini Z, Hardie D, Maponga T, Iranzadeh A, Williamson C, Venter M, Oluwakemi M, Nyaga M) Giandhari J, Pillay S, Naidoo Y, Ramphal U, Ramphal Y, Arisha Mahara…
hCoV-19/SouthAfrica/CERI-KRISP-K032242/2021	EPI_ISL_6699762	2021-11-20	South Africa	National Health Laboratory Services, Virology, Charlotte Maxeke Johannesburg hospital, Parktown, Johannesburg, Gauteng	CERI, Centre for Epidemic Response and Innvoation, Stellenbosch University and KRISP, KZN Research Innovation and Sequencing Platform, UKZN.	Kathleen Subramoney, Florette Treurnicht, Avani Bharuthram, Nkhensani Mtileni, NGS-SA (Scheepers C, Hsiao M, von Gottberg A, Bhiman J, Lessells R, Bester P, Engelbrecht S, Preiser W, Mdlalose N, Mlisana K, Goedhals D, Everatt J, Amoaka D, Makatini Z, Hardie D, Maponga T, Iranzadeh A, Williamson C, Venter M, Oluwakemi M, Nyaga M) Giandhari J, Pillay S, Naidoo Y, Ramphal U, Ramphal Y, Arisha Mahara…
hCoV-19/SouthAfrica/CERI-KRISP-K032243/2021	EPI_ISL_6699763	2021-11-20	South Africa	National Health Laboratory Services, Virology, Charlotte Maxeke Johannesburg hospital, Parktown, Johannesburg, Gauteng	CERI, Centre for Epidemic Response and Innvoation, Stellenbosch University and KRISP, KZN Research Innovation and Sequencing Platform, UKZN.	Kathleen Subramoney, Florette Treurnicht, Avani Bharuthram, Nkhensani Mtileni, NGS-SA (Scheepers C, Hsiao M, von Gottberg A, Bhiman J, Lessells R, Bester P, Engelbrecht S, Preiser W, Mdlalose N, Mlisana K, Goedhals D, Everatt J, Amoaka D, Makatini Z, Hardie D, Maponga T, Iranzadeh A, Williamson C, Venter M, Oluwakemi M, Nyaga M) Giandhari J, Pillay S, Naidoo Y, Ramphal U, Ramphal Y, Arisha Mahara…
hCoV-19/SouthAfrica/CERI-KRISP-K032244/2021	EPI_ISL_6699764	2021-11-20	South Africa	National Health Laboratory Services, Virology, Charlotte Maxeke Johannesburg hospital, Parktown, Johannesburg, Gauteng	CERI, Centre for Epidemic Response and Innvoation, Stellenbosch University and KRISP, KZN Research Innovation and Sequencing Platform, UKZN.	Kathleen Subramoney, Florette Treurnicht, Avani Bharuthram, Nkhensani Mtileni, NGS-SA (Scheepers C, Hsiao M, von Gottberg A, Bhiman J, Lessells R, Bester P, Engelbrecht S, Preiser W, Mdlalose N, Mlisana K, Goedhals D, Everatt J, Amoaka D, Makatini Z, Hardie D, Maponga T, Iranzadeh A, Williamson C, Venter M, Oluwakemi M, Nyaga M) Giandhari J, Pillay S, Naidoo Y, Ramphal U, Ramphal Y, Arisha Mahara…
hCoV-19/SouthAfrica/CERI-KRISP-K032245/2021	EPI_ISL_6699765	2021-11-20	South Africa	National Health Laboratory Services, Virology, Charlotte Maxeke Johannesburg hospital, Parktown, Johannesburg, Gauteng	CERI, Centre for Epidemic Response and Innvoation, Stellenbosch University and KRISP, KZN Research Innovation and Sequencing Platform, UKZN.	Kathleen Subramoney, Florette Treurnicht, Avani Bharuthram, Nkhensani Mtileni, NGS-SA (Scheepers C, Hsiao M, von Gottberg A, Bhiman J, Lessells R, Bester P, Engelbrecht S, Preiser W, Mdlalose N, Mlisana K, Goedhals D, Everatt J, Amoaka D, Makatini Z, Hardie D, Maponga T, Iranzadeh A, Williamson C, Venter M, Oluwakemi M, Nyaga M) Giandhari J, Pillay S, Naidoo Y, Ramphal U, Ramphal Y, Arisha Mahara…
hCoV-19/SouthAfrica/CERI-KRISP-K032246/2021	EPI_ISL_6699766	2021-11-19	South Africa	National Health Laboratory Services, Virology, Charlotte Maxeke Johannesburg hospital, Parktown, Johannesburg, Gauteng	CERI, Centre for Epidemic Response and Innvoation, Stellenbosch University and KRISP, KZN Research Innovation and Sequencing Platform, UKZN.	Kathleen Subramoney, Florette Treurnicht, Avani Bharuthram, Nkhensani Mtileni, NGS-SA (Scheepers C, Hsiao M, von Gottberg A, Bhiman J, Lessells R, Bester P, Engelbrecht S, Preiser W, Mdlalose N, Mlisana K, Goedhals D, Everatt J, Amoaka D, Makatini Z, Hardie D, Maponga T, Iranzadeh A, Williamson C, Venter M, Oluwakemi M, Nyaga M) Giandhari J, Pillay S, Naidoo Y, Ramphal U, Ramphal Y, Arisha Mahara…
hCoV-19/SouthAfrica/CERI-KRISP-K032248/2021	EPI_ISL_6699767	2021-11-21	South Africa	National Health Laboratory Services, Virology, Charlotte Maxeke Johannesburg hospital, Parktown, Johannesburg, Gauteng	CERI, Centre for Epidemic Response and Innvoation, Stellenbosch University and KRISP, KZN Research Innovation and Sequencing Platform, UKZN.	Kathleen Subramoney, Florette Treurnicht, Avani Bharuthram, Nkhensani Mtileni, NGS-SA (Scheepers C, Hsiao M, von Gottberg A, Bhiman J, Lessells R, Bester P, Engelbrecht S, Preiser W, Mdlalose N, Mlisana K, Goedhals D, Everatt J, Amoaka D, Makatini Z, Hardie D, Maponga T, Iranzadeh A, Williamson C, Venter M, Oluwakemi M, Nyaga M) Giandhari J, Pillay S, Naidoo Y, Ramphal U, Ramphal Y, Arisha Mahara…
hCoV-19/SouthAfrica/CERI-KRISP-K032250/2021	EPI_ISL_6699768	2021-11-22	South Africa	National Health Laboratory Services, Virology, Charlotte Maxeke Johannesburg hospital, Parktown, Johannesburg, Gauteng	CERI, Centre for Epidemic Response and Innvoation, Stellenbosch University and KRISP, KZN Research Innovation and Sequencing Platform, UKZN.	Kathleen Subramoney, Florette Treurnicht, Avani Bharuthram, Nkhensani Mtileni, NGS-SA (Scheepers C, Hsiao M, von Gottberg A, Bhiman J, Lessells R, Bester P, Engelbrecht S, Preiser W, Mdlalose N, Mlisana K, Goedhals D, Everatt J, Amoaka D, Makatini Z, Hardie D, Maponga T, Iranzadeh A, Williamson C, Venter M, Oluwakemi M, Nyaga M) Giandhari J, Pillay S, Naidoo Y, Ramphal U, Ramphal Y, Arisha Mahara…
hCoV-19/SouthAfrica/CERI-KRISP-K032251/2021	EPI_ISL_6699769	2021-11-22	South Africa	National Health Laboratory Services, Virology, Charlotte Maxeke Johannesburg hospital, Parktown, Johannesburg, Gauteng	CERI, Centre for Epidemic Response and Innvoation, Stellenbosch University and KRISP, KZN Research Innovation and Sequencing Platform, UKZN.	Kathleen Subramoney, Florette Treurnicht, Avani Bharuthram, Nkhensani Mtileni, NGS-SA (Scheepers C, Hsiao M, von Gottberg A, Bhiman J, Lessells R, Bester P, Engelbrecht S, Preiser W, Mdlalose N, Mlisana K, Goedhals D, Everatt J, Amoaka D, Makatini Z, Hardie D, Maponga T, Iranzadeh A, Williamson C, Venter M, Oluwakemi M, Nyaga M) Giandhari J, Pillay S, Naidoo Y, Ramphal U, Ramphal Y, Arisha Mahara…
hCoV-19/SouthAfrica/CERI-KRISP-K032253/2021	EPI_ISL_6699770	2021-11-22	South Africa	National Health Laboratory Services, Virology, Charlotte Maxeke Johannesburg hospital, Parktown, Johannesburg, Gauteng	CERI, Centre for Epidemic Response and Innvoation, Stellenbosch University and KRISP, KZN Research Innovation and Sequencing Platform, UKZN.	Kathleen Subramoney, Florette Treurnicht, Avani Bharuthram, Nkhensani Mtileni, NGS-SA (Scheepers C, Hsiao M, von Gottberg A, Bhiman J, Lessells R, Bester P, Engelbrecht S, Preiser W, Mdlalose N, Mlisana K, Goedhals D, Everatt J, Amoaka D, Makatini Z, Hardie D, Maponga T, Iranzadeh A, Williamson C, Venter M, Oluwakemi M, Nyaga M) Giandhari J, Pillay S, Naidoo Y, Ramphal U, Ramphal Y, Arisha Mahara…
hCoV-19/SouthAfrica/CERI-KRISP-K032254/2021	EPI_ISL_6699771	2021-11-22	South Africa	National Health Laboratory Services, Virology, Charlotte Maxeke Johannesburg hospital, Parktown, Johannesburg, Gauteng	CERI, Centre for Epidemic Response and Innvoation, Stellenbosch University and KRISP, KZN Research Innovation and Sequencing Platform, UKZN.	Kathleen Subramoney, Florette Treurnicht, Avani Bharuthram, Nkhensani Mtileni, NGS-SA (Scheepers C, Hsiao M, von Gottberg A, Bhiman J, Lessells R, Bester P, Engelbrecht S, Preiser W, Mdlalose N, Mlisana K, Goedhals D, Everatt J, Amoaka D, Makatini Z, Hardie D, Maponga T, Iranzadeh A, Williamson C, Venter M, Oluwakemi M, Nyaga M) Giandhari J, Pillay S, Naidoo Y, Ramphal U, Ramphal Y, Arisha Mahara…
hCoV-19/SouthAfrica/NICD-N21665/2021	EPI_ISL_6704864	2021-11-20	South Africa	LANCET LABORATORY	National Institute for Communicable Diseases of the National Health Laboratory Service	Amoako DG, Everatt J, Scheepers C, Mohale T, Ntuli N, Mahlangu B, Mnguni A, Ismail A, Bhiman JN, Wolter N
hCoV-19/SouthAfrica/NICD-N21668/2021	EPI_ISL_6704867	2021-11-20	South Africa	LANCET LABORATORY	National Institute for Communicable Diseases of the National Health Laboratory Service	Amoako DG, Everatt J, Scheepers C, Mohale T, Ntuli N, Mahlangu B, Mnguni A, Ismail A, Bhiman JN, Wolter N
hCoV-19/SouthAfrica/NICD-N21671/2021	EPI_ISL_6704870	2021-11-20	South Africa	LANCET LABORATORY	National Institute for Communicable Diseases of the National Health Laboratory Service	Amoako DG, Everatt J, Scheepers C, Mohale T, Ntuli N, Mahlangu B, Mnguni A, Ismail A, Bhiman JN, Wolter N
hCoV-19/SouthAfrica/NICD-N21672/2021	EPI_ISL_6704871	2021-11-20	South Africa	LANCET LABORATORY	National Institute for Communicable Diseases of the National Health Laboratory Service	Amoako DG, Everatt J, Scheepers C, Mohale T, Ntuli N, Mahlangu B, Mnguni A, Ismail A, Bhiman JN, Wolter N
hCoV-19/SouthAfrica/NICD-N21673/2021	EPI_ISL_6704872	2021-11-20	South Africa	LANCET LABORATORY	National Institute for Communicable Diseases of the National Health Laboratory Service	Amoako DG, Everatt J, Scheepers C, Mohale T, Ntuli N, Mahlangu B, Mnguni A, Ismail A, Bhiman JN, Wolter N
hCoV-19/SouthAfrica/NICD-N21674/2021	EPI_ISL_6704873	2021-11-20	South Africa	LANCET LABORATORY	National Institute for Communicable Diseases of the National Health Laboratory Service	Amoako DG, Everatt J, Scheepers C, Mohale T, Ntuli N, Mahlangu B, Mnguni A, Ismail A, Bhiman JN, Wolter N
hCoV-19/SouthAfrica/NICD-N21675/2021	EPI_ISL_6704874	2021-11-20	South Africa	LANCET LABORATORY	National Institute for Communicable Diseases of the National Health Laboratory Service	Amoako DG, Everatt J, Scheepers C, Mohale T, Ntuli N, Mahlangu B, Mnguni A, Ismail A, Bhiman JN, Wolter N
hCoV-19/SouthAfrica/NICD-N21676/2021	EPI_ISL_6704875	2021-11-20	South Africa	LANCET LABORATORY	National Institute for Communicable Diseases of the National Health Laboratory Service	Amoako DG, Everatt J, Scheepers C, Mohale T, Ntuli N, Mahlangu B, Mnguni A, Ismail A, Bhiman JN, Wolter N
hCoV-19/Botswana/R42B5_BHP_AAC25114/2021	EPI_ISL_6752026	2021-11-11	Botswana	Botswana Harvard HIV Reference Laboratory	Botswana Harvard HIV Reference Laboratory	Sikhulile Moyo, Wonderful T. Choga, Dorcas Maruapula, Keoratile Ntshambiwa, Sefetogi Ramaologa, Thongbotho Mphoyakgosi, Boitumelo Zuze, Botshelo Radibe, Legodile Kooepile, Ontlametse T. Bareng, Pamela Smith-Lawrence, Kgomotso Moruisi, Roger Shapiro, Shahin Lockman, Joseph Makhema, Mphaphi B. Mbulawa, Mosepele Mosepele, Simani Gaseitsiwe
hCoV-19/Botswana/R42B90_BHP_000842207/2021	EPI_ISL_6752027	2021-11-21	Botswana	Botswana Harvard HIV Reference Laboratory	Botswana Harvard HIV Reference Laboratory	Sikhulile Moyo, Wonderful T. Choga, Dorcas Maruapula, Keoratile Ntshambiwa, Sefetogi Ramaologa, Thongbotho Mphoyakgosi, Boitumelo Zuze, Botshelo Radibe, Legodile Kooepile, Ontlametse T. Bareng, Pamela Smith-Lawrence, Kgomotso Moruisi, Roger Shapiro, Shahin Lockman, Joseph Makhema, Mphaphi B. Mbulawa, Mosepele Mosepele, Simani Gaseitsiwe
hCoV-19/Botswana/R43B69_BHP_2421009581/2021	EPI_ISL_6774081	2021-11-23	Botswana	Botswana Harvard HIV Reference Laboratory	Botswana Harvard HIV Reference Laboratory	Sikhulile Moyo, Wonderful T. Choga, Dorcas Maruapula, Keoratile Ntshambiwa, Sefetogi Ramaologa, Thongbotho Mphoyakgosi, Boitumelo Zuze, Botshelo Radibe, Legodile Kooepile, Ontlametse T. Bareng, Pamela Smith-Lawrence, Kgomotso Moruisi, Roger Shapiro, Shahin Lockman, Joseph Makhema, Mphaphi B. Mbulawa, Mosepele Mosepele, Simani Gaseitsiwe
hCoV-19/Botswana/R43B15_BHP_000842375/2021	EPI_ISL_6774082	2021-11-21	Botswana	Palapye Primary Hospital Laboratory	Botswana Harvard HIV Reference Laboratory	Sikhulile Moyo, Wonderful T. Choga, Dorcas Maruapula, Keoratile Ntshambiwa, Sefetogi Ramaologa, Thongbotho Mphoyakgosi, Boitumelo Zuze, Botshelo Radibe, Legodile Kooepile, Ontlametse T. Bareng, Pamela Smith-Lawrence, Kgomotso Moruisi, Roger Shapiro, Shahin Lockman, Joseph Makhema, Mphaphi B. Mbulawa, Mosepele Mosepele, Simani Gaseitsiwe
hCoV-19/Botswana/R43B68_BHP_121142361/2021	EPI_ISL_6774083	2021-11-23	Botswana	Botswana Harvard HIV Reference Laboratory	Botswana Harvard HIV Reference Laboratory	Sikhulile Moyo, Wonderful T. Choga, Dorcas Maruapula, Keoratile Ntshambiwa, Sefetogi Ramaologa, Thongbotho Mphoyakgosi, Boitumelo Zuze, Botshelo Radibe, Legodile Kooepile, Ontlametse T. Bareng, Pamela Smith-Lawrence, Kgomotso Moruisi, Roger Shapiro, Shahin Lockman, Joseph Makhema, Mphaphi B. Mbulawa, Mosepele Mosepele, Simani Gaseitsiwe
hCoV-19/Botswana/R43B34_BHP_AAC25685/2021	EPI_ISL_6774084	2021-11-22	Botswana	Botswana Harvard HIV Reference Laboratory	Botswana Harvard HIV Reference Laboratory	Sikhulile Moyo, Wonderful T. Choga, Dorcas Maruapula, Keoratile Ntshambiwa, Sefetogi Ramaologa, Thongbotho Mphoyakgosi, Boitumelo Zuze, Botshelo Radibe, Legodile Kooepile, Ontlametse T. Bareng, Pamela Smith-Lawrence, Kgomotso Moruisi, Roger Shapiro, Shahin Lockman, Joseph Makhema, Mphaphi B. Mbulawa, Mosepele Mosepele, Simani Gaseitsiwe
hCoV-19/Botswana/R43B71_BHP_121142518/2021	EPI_ISL_6774085	2021-11-23	Botswana	Botswana Harvard HIV Reference Laboratory	Botswana Harvard HIV Reference Laboratory	Sikhulile Moyo, Wonderful T. Choga, Dorcas Maruapula, Keoratile Ntshambiwa, Sefetogi Ramaologa, Thongbotho Mphoyakgosi, Boitumelo Zuze, Botshelo Radibe, Legodile Kooepile, Ontlametse T. Bareng, Pamela Smith-Lawrence, Kgomotso Moruisi, Roger Shapiro, Shahin Lockman, Joseph Makhema, Mphaphi B. Mbulawa, Mosepele Mosepele, Simani Gaseitsiwe
hCoV-19/Botswana/R43B14_BHP_000842147/2021	EPI_ISL_6774086	2021-11-21	Botswana	Palapye Primary Hospital Laboratory	Botswana Harvard HIV Reference Laboratory	Sikhulile Moyo, Wonderful T. Choga, Dorcas Maruapula, Keoratile Ntshambiwa, Sefetogi Ramaologa, Thongbotho Mphoyakgosi, Boitumelo Zuze, Botshelo Radibe, Legodile Kooepile, Ontlametse T. Bareng, Pamela Smith-Lawrence, Kgomotso Moruisi, Roger Shapiro, Shahin Lockman, Joseph Makhema, Mphaphi B. Mbulawa, Mosepele Mosepele, Simani Gaseitsiwe
hCoV-19/Botswana/R43B67_BHP_2021010142/2021	EPI_ISL_6774087	2021-11-23	Botswana	Botswana Harvard HIV Reference Laboratory	Botswana Harvard HIV Reference Laboratory	Sikhulile Moyo, Wonderful T. Choga, Dorcas Maruapula, Keoratile Ntshambiwa, Sefetogi Ramaologa, Thongbotho Mphoyakgosi, Boitumelo Zuze, Botshelo Radibe, Legodile Kooepile, Ontlametse T. Bareng, Pamela Smith-Lawrence, Kgomotso Moruisi, Roger Shapiro, Shahin Lockman, Joseph Makhema, Mphaphi B. Mbulawa, Mosepele Mosepele, Simani Gaseitsiwe
hCoV-19/Botswana/R43B70_BHP_4021000195/2021	EPI_ISL_6774088	2021-11-23	Botswana	Botswana Harvard HIV Reference Laboratory	Botswana Harvard HIV Reference Laboratory	Sikhulile Moyo, Wonderful T. Choga, Dorcas Maruapula, Keoratile Ntshambiwa, Sefetogi Ramaologa, Thongbotho Mphoyakgosi, Boitumelo Zuze, Botshelo Radibe, Legodile Kooepile, Ontlametse T. Bareng, Pamela Smith-Lawrence, Kgomotso Moruisi, Roger Shapiro, Shahin Lockman, Joseph Makhema, Mphaphi B. Mbulawa, Mosepele Mosepele, Simani Gaseitsiwe
hCoV-19/Botswana/R43B33_BHP_AAC25682/2021	EPI_ISL_6774089	2021-11-22	Botswana	Botswana Harvard HIV Reference Laboratory	Botswana Harvard HIV Reference Laboratory	Sikhulile Moyo, Wonderful T. Choga, Dorcas Maruapula, Keoratile Ntshambiwa, Sefetogi Ramaologa, Thongbotho Mphoyakgosi, Boitumelo Zuze, Botshelo Radibe, Legodile Kooepile, Ontlametse T. Bareng, Pamela Smith-Lawrence, Kgomotso Moruisi, Roger Shapiro, Shahin Lockman, Joseph Makhema, Mphaphi B. Mbulawa, Mosepele Mosepele, Simani Gaseitsiwe
hCoV-19/Botswana/R43B65_BHP_2021010151/2021	EPI_ISL_6774090	2021-11-23	Botswana	Botswana Harvard HIV Reference Laboratory	Botswana Harvard HIV Reference Laboratory	Sikhulile Moyo, Wonderful T. Choga, Dorcas Maruapula, Keoratile Ntshambiwa, Sefetogi Ramaologa, Thongbotho Mphoyakgosi, Boitumelo Zuze, Botshelo Radibe, Legodile Kooepile, Ontlametse T. Bareng, Pamela Smith-Lawrence, Kgomotso Moruisi, Roger Shapiro, Shahin Lockman, Joseph Makhema, Mphaphi B. Mbulawa, Mosepele Mosepele, Simani Gaseitsiwe
hCoV-19/Botswana/R43B66_BHP_521004487/2021	EPI_ISL_6774091	2021-11-23	Botswana	Botswana Harvard HIV Reference Laboratory	Botswana Harvard HIV Reference Laboratory	Sikhulile Moyo, Wonderful T. Choga, Dorcas Maruapula, Keoratile Ntshambiwa, Sefetogi Ramaologa, Thongbotho Mphoyakgosi, Boitumelo Zuze, Botshelo Radibe, Legodile Kooepile, Ontlametse T. Bareng, Pamela Smith-Lawrence, Kgomotso Moruisi, Roger Shapiro, Shahin Lockman, Joseph Makhema, Mphaphi B. Mbulawa, Mosepele Mosepele, Simani Gaseitsiwe
hCoV-19/Botswana/R43B16_BHP_000837253/2021	EPI_ISL_6774092	2021-11-17	Botswana	Palapye Primary Hospital Laboratory	Botswana Harvard HIV Reference Laboratory	Sikhulile Moyo, Wonderful T. Choga, Dorcas Maruapula, Keoratile Ntshambiwa, Sefetogi Ramaologa, Thongbotho Mphoyakgosi, Boitumelo Zuze, Botshelo Radibe, Legodile Kooepile, Ontlametse T. Bareng, Pamela Smith-Lawrence, Kgomotso Moruisi, Roger Shapiro, Shahin Lockman, Joseph Makhema, Mphaphi B. Mbulawa, Mosepele Mosepele, Simani Gaseitsiwe
hCoV-19/Botswana/R43B64_BHP_121142532/2021	EPI_ISL_6774093	2021-11-23	Botswana	Botswana Harvard HIV Reference Laboratory	Botswana Harvard HIV Reference Laboratory	Sikhulile Moyo, Wonderful T. Choga, Dorcas Maruapula, Keoratile Ntshambiwa, Sefetogi Ramaologa, Thongbotho Mphoyakgosi, Boitumelo Zuze, Botshelo Radibe, Legodile Kooepile, Ontlametse T. Bareng, Pamela Smith-Lawrence, Kgomotso Moruisi, Roger Shapiro, Shahin Lockman, Joseph Makhema, Mphaphi B. Mbulawa, Mosepele Mosepele, Simani Gaseitsiwe
hCoV-19/SouthAfrica/CERI-KRISP-K032196/2021	EPI_ISL_6782043	2021-11-15	South Africa	National Health Laboratory Services, Virology, Charlotte Maxeke Johannesburg hospital, Parktown, Johannesburg, Gauteng	CERI, Centre for Epidemic Response and Innvoation, Stellenbosch University and KRISP, KZN Research Innovation and Sequencing Platform, UKZN.	Kathleen Subramoney, Florette Treurnicht, Avani Bharuthram, Nkhensani Mtileni, NGS-SA (Scheepers C, Hsiao M, von Gottberg A, Bhiman J, Lessells R, Bester P, Engelbrecht S, Preiser W, Mdlalose N, Mlisana K, Goedhals D, Everatt J, Amoaka D, Makatini Z, Hardie D, Maponga T, Iranzadeh A, Williamson C, Venter M, Oluwakemi M, Nyaga M) Giandhari J, Pillay S, Naidoo Y, Ramphal U, Ramphal Y, Arisha Mahara…
hCoV-19/SouthAfrica/CERI-KRISP-K032209/2021	EPI_ISL_6782055	2021-11-18	South Africa	National Health Laboratory Services, Virology, Charlotte Maxeke Johannesburg hospital, Parktown, Johannesburg, Gauteng	CERI, Centre for Epidemic Response and Innvoation, Stellenbosch University and KRISP, KZN Research Innovation and Sequencing Platform, UKZN.	Kathleen Subramoney, Florette Treurnicht, Avani Bharuthram, Nkhensani Mtileni, NGS-SA (Scheepers C, Hsiao M, von Gottberg A, Bhiman J, Lessells R, Bester P, Engelbrecht S, Preiser W, Mdlalose N, Mlisana K, Goedhals D, Everatt J, Amoaka D, Makatini Z, Hardie D, Maponga T, Iranzadeh A, Williamson C, Venter M, Oluwakemi M, Nyaga M) Giandhari J, Pillay S, Naidoo Y, Ramphal U, Ramphal Y, Arisha Mahara…
hCoV-19/SouthAfrica/CERI-KRISP-K032212/2021	EPI_ISL_6782056	2021-11-18	South Africa	National Health Laboratory Services, Virology, Charlotte Maxeke Johannesburg hospital, Parktown, Johannesburg, Gauteng	CERI, Centre for Epidemic Response and Innvoation, Stellenbosch University and KRISP, KZN Research Innovation and Sequencing Platform, UKZN.	Kathleen Subramoney, Florette Treurnicht, Avani Bharuthram, Nkhensani Mtileni, NGS-SA (Scheepers C, Hsiao M, von Gottberg A, Bhiman J, Lessells R, Bester P, Engelbrecht S, Preiser W, Mdlalose N, Mlisana K, Goedhals D, Everatt J, Amoaka D, Makatini Z, Hardie D, Maponga T, Iranzadeh A, Williamson C, Venter M, Oluwakemi M, Nyaga M) Giandhari J, Pillay S, Naidoo Y, Ramphal U, Ramphal Y, Arisha Mahara…
hCoV-19/SouthAfrica/CERI-KRISP-K032220/2021	EPI_ISL_6782071	2021-11-19	South Africa	National Health Laboratory Services, Virology, Charlotte Maxeke Johannesburg hospital, Parktown, Johannesburg, Gauteng	CERI, Centre for Epidemic Response and Innvoation, Stellenbosch University and KRISP, KZN Research Innovation and Sequencing Platform, UKZN.	Kathleen Subramoney, Florette Treurnicht, Avani Bharuthram, Nkhensani Mtileni, NGS-SA (Scheepers C, Hsiao M, von Gottberg A, Bhiman J, Lessells R, Bester P, Engelbrecht S, Preiser W, Mdlalose N, Mlisana K, Goedhals D, Everatt J, Amoaka D, Makatini Z, Hardie D, Maponga T, Iranzadeh A, Williamson C, Venter M, Oluwakemi M, Nyaga M) Giandhari J, Pillay S, Naidoo Y, Ramphal U, Ramphal Y, Arisha Mahara…
hCoV-19/SouthAfrica/CERI-KRISP-K032224/2021	EPI_ISL_6782079	2021-11-19	South Africa	National Health Laboratory Services, Virology, Charlotte Maxeke Johannesburg hospital, Parktown, Johannesburg, Gauteng	CERI, Centre for Epidemic Response and Innvoation, Stellenbosch University and KRISP, KZN Research Innovation and Sequencing Platform, UKZN.	Kathleen Subramoney, Florette Treurnicht, Avani Bharuthram, Nkhensani Mtileni, NGS-SA (Scheepers C, Hsiao M, von Gottberg A, Bhiman J, Lessells R, Bester P, Engelbrecht S, Preiser W, Mdlalose N, Mlisana K, Goedhals D, Everatt J, Amoaka D, Makatini Z, Hardie D, Maponga T, Iranzadeh A, Williamson C, Venter M, Oluwakemi M, Nyaga M) Giandhari J, Pillay S, Naidoo Y, Ramphal U, Ramphal Y, Arisha Mahara…
hCoV-19/SouthAfrica/CERI-KRISP-K032229/2021	EPI_ISL_6782080	2021-11-19	South Africa	National Health Laboratory Services, Virology, Charlotte Maxeke Johannesburg hospital, Parktown, Johannesburg, Gauteng	CERI, Centre for Epidemic Response and Innvoation, Stellenbosch University and KRISP, KZN Research Innovation and Sequencing Platform, UKZN.	Kathleen Subramoney, Florette Treurnicht, Avani Bharuthram, Nkhensani Mtileni, NGS-SA (Scheepers C, Hsiao M, von Gottberg A, Bhiman J, Lessells R, Bester P, Engelbrecht S, Preiser W, Mdlalose N, Mlisana K, Goedhals D, Everatt J, Amoaka D, Makatini Z, Hardie D, Maponga T, Iranzadeh A, Williamson C, Venter M, Oluwakemi M, Nyaga M) Giandhari J, Pillay S, Naidoo Y, Ramphal U, Ramphal Y, Arisha Mahara…
hCoV-19/SouthAfrica/CERI-KRISP-K032230/2021	EPI_ISL_6782084	2021-11-22	South Africa	National Health Laboratory Services, Virology, Charlotte Maxeke Johannesburg hospital, Parktown, Johannesburg, Gauteng	CERI, Centre for Epidemic Response and Innvoation, Stellenbosch University and KRISP, KZN Research Innovation and Sequencing Platform, UKZN.	Kathleen Subramoney, Florette Treurnicht, Avani Bharuthram, Nkhensani Mtileni, NGS-SA (Scheepers C, Hsiao M, von Gottberg A, Bhiman J, Lessells R, Bester P, Engelbrecht S, Preiser W, Mdlalose N, Mlisana K, Goedhals D, Everatt J, Amoaka D, Makatini Z, Hardie D, Maponga T, Iranzadeh A, Williamson C, Venter M, Oluwakemi M, Nyaga M) Giandhari J, Pillay S, Naidoo Y, Ramphal U, Ramphal Y, Arisha Mahara…
hCoV-19/SouthAfrica/CERI-KRISP-K032236/2021	EPI_ISL_6782090	2021-11-19	South Africa	National Health Laboratory Services, Virology, Charlotte Maxeke Johannesburg hospital, Parktown, Johannesburg, Gauteng	CERI, Centre for Epidemic Response and Innvoation, Stellenbosch University and KRISP, KZN Research Innovation and Sequencing Platform, UKZN.	Kathleen Subramoney, Florette Treurnicht, Avani Bharuthram, Nkhensani Mtileni, NGS-SA (Scheepers C, Hsiao M, von Gottberg A, Bhiman J, Lessells R, Bester P, Engelbrecht S, Preiser W, Mdlalose N, Mlisana K, Goedhals D, Everatt J, Amoaka D, Makatini Z, Hardie D, Maponga T, Iranzadeh A, Williamson C, Venter M, Oluwakemi M, Nyaga M) Giandhari J, Pillay S, Naidoo Y, Ramphal U, Ramphal Y, Arisha Mahara…
hCoV-19/SouthAfrica/CERI-KRISP-K032252/2021	EPI_ISL_6782092	2021-11-22	South Africa	National Health Laboratory Services, Virology, Charlotte Maxeke Johannesburg hospital, Parktown, Johannesburg, Gauteng	CERI, Centre for Epidemic Response and Innvoation, Stellenbosch University and KRISP, KZN Research Innovation and Sequencing Platform, UKZN.	Kathleen Subramoney, Florette Treurnicht, Avani Bharuthram, Nkhensani Mtileni, NGS-SA (Scheepers C, Hsiao M, von Gottberg A, Bhiman J, Lessells R, Bester P, Engelbrecht S, Preiser W, Mdlalose N, Mlisana K, Goedhals D, Everatt J, Amoaka D, Makatini Z, Hardie D, Maponga T, Iranzadeh A, Williamson C, Venter M, Oluwakemi M, Nyaga M) Giandhari J, Pillay S, Naidoo Y, Ramphal U, Ramphal Y, Arisha Mahara…
hCoV-19/SouthAfrica/CERI-KRISP-K030835/2021	EPI_ISL_6795188	2021-11-12	South Africa	National Health Laboratory Services, Virology	CERI, Centre for Epidemic Response and Innvoation, Stellenbosch University and KRISP, KZN Research Innovation and Sequencing Platform, UKZN.	Kathleen Subramoney, Florette Treurnicht, Giandhari J, Pillay S, Naidoo Y, Ramphal U, Ramphal Y, Arisha Maharaj, San JE, Tshiabuila D, Tegally H, Wilkinson E, de Oliveira T
hCoV-19/SouthAfrica/CERI-KRISP-K030836/2021	EPI_ISL_6795189	2021-11-12	South Africa	National Health Laboratory Services, Virology	CERI, Centre for Epidemic Response and Innvoation, Stellenbosch University and KRISP, KZN Research Innovation and Sequencing Platform, UKZN.	Kathleen Subramoney, Florette Treurnicht, Giandhari J, Pillay S, Naidoo Y, Ramphal U, Ramphal Y, Arisha Maharaj, San JE, Tshiabuila D, Tegally H, Wilkinson E, de Oliveira T
hCoV-19/SouthAfrica/CERI-KRISP-K030837/2021	EPI_ISL_6795190	2021-11-12	South Africa	National Health Laboratory Services, Virology	CERI, Centre for Epidemic Response and Innvoation, Stellenbosch University and KRISP, KZN Research Innovation and Sequencing Platform, UKZN.	Kathleen Subramoney, Florette Treurnicht, Giandhari J, Pillay S, Naidoo Y, Ramphal U, Ramphal Y, Arisha Maharaj, San JE, Tshiabuila D, Tegally H, Wilkinson E, de Oliveira T
hCoV-19/SouthAfrica/CERI-KRISP-K030838/2021	EPI_ISL_6795191	2021-11-11	South Africa	National Health Laboratory Services, Virology	CERI, Centre for Epidemic Response and Innvoation, Stellenbosch University and KRISP, KZN Research Innovation and Sequencing Platform, UKZN.	Kathleen Subramoney, Florette Treurnicht, Giandhari J, Pillay S, Naidoo Y, Ramphal U, Ramphal Y, Arisha Maharaj, San JE, Tshiabuila D, Tegally H, Wilkinson E, de Oliveira T
hCoV-19/SouthAfrica/CERI-KRISP-K030840/2021	EPI_ISL_6795192	2021-11-09	South Africa	National Health Laboratory Services, Virology	CERI, Centre for Epidemic Response and Innvoation, Stellenbosch University and KRISP, KZN Research Innovation and Sequencing Platform, UKZN.	Kathleen Subramoney, Florette Treurnicht, Giandhari J, Pillay S, Naidoo Y, Ramphal U, Ramphal Y, Arisha Maharaj, San JE, Tshiabuila D, Tegally H, Wilkinson E, de Oliveira T
hCoV-19/SouthAfrica/CERI-KRISP-K030842/2021	EPI_ISL_6795193	2021-11-12	South Africa	National Health Laboratory Services, Virology	CERI, Centre for Epidemic Response and Innvoation, Stellenbosch University and KRISP, KZN Research Innovation and Sequencing Platform, UKZN.	Kathleen Subramoney, Florette Treurnicht, Giandhari J, Pillay S, Naidoo Y, Ramphal U, Ramphal Y, Arisha Maharaj, San JE, Tshiabuila D, Tegally H, Wilkinson E, de Oliveira T
hCoV-19/SouthAfrica/CERI-KRISP-K032258/2021	EPI_ISL_6795195	2021-11-19	South Africa	National Health Laboratory Service, Kwazulu-Natal, South Africa	CERI, Centre for Epidemic Response and Innvoation, Stellenbosch University and KRISP, KZN Research Innovation and Sequencing Platform, UKZN.	Nokukhanya Mdlalose, Giandhari J, Pillay S, Naidoo Y, Ramphal U, Ramphal Y, Arisha Maharaj, San JE, Tshiabuila D, Tegally H, Wilkinson E, de Oliveira T
hCoV-19/SouthAfrica/CERI-KRISP-K032271/2021	EPI_ISL_6795199	2021-11-19	South Africa	National Health Laboratory Service, Kwazulu-Natal, South Africa	CERI, Centre for Epidemic Response and Innvoation, Stellenbosch University and KRISP, KZN Research Innovation and Sequencing Platform, UKZN.	Nokukhanya Mdlalose, Giandhari J, Pillay S, Naidoo Y, Ramphal U, Ramphal Y, Arisha Maharaj, San JE, Tshiabuila D, Tegally H, Wilkinson E, de Oliveira T
hCoV-19/SouthAfrica/CERI-KRISP-K032283/2021	EPI_ISL_6795202	2021-11-22	South Africa	National Health Laboratory Service, Kwazulu-Natal, South Africa	CERI, Centre for Epidemic Response and Innvoation, Stellenbosch University and KRISP, KZN Research Innovation and Sequencing Platform, UKZN.	Nokukhanya Mdlalose, Giandhari J, Pillay S, Naidoo Y, Ramphal U, Ramphal Y, Arisha Maharaj, San JE, Tshiabuila D, Tegally H, Wilkinson E, de Oliveira T
hCoV-19/SouthAfrica/CERI-KRISP-K032284/2021	EPI_ISL_6795406	2021-11-23	South Africa	National Health Laboratory Service, Kwazulu-Natal, South Africa	CERI, Centre for Epidemic Response and Innvoation, Stellenbosch University and KRISP, KZN Research Innovation and Sequencing Platform, UKZN.	Nokukhanya Mdlalose, Giandhari J, Pillay S, Naidoo Y, Ramphal U, Ramphal Y, Arisha Maharaj, San JE, Tshiabuila D, Tegally H, Wilkinson E, de Oliveira T
hCoV-19/SouthAfrica/CERI-KRISP-K032304/2021	EPI_ISL_6795833	2021-11-17	South Africa	ZARV/NHLS,¬†Department Medical Virology,¬†University of Pretoria	CERI, Centre for Epidemic Response and Innvoation, Stellenbosch University and KRISP, KZN Research Innovation and Sequencing Platform, UKZN.	Amy Strydom, Adriano Mendes, Micheala Davids, Sim Mayaphi and Marietjie Venter, NGS-SA (Scheepers C, Hsiao M, von Gottberg A, Bhiman J, Lessells R, Bester P, Engelbrecht S, Preiser W, Mdlalose N, Mlisana K, Goedhals D, Everatt J, Amoaka D, Makatini Z, Hardie D, Maponga T, Iranzadeh A, Williamson C, Venter M, Oluwakemi M, Nyaga M) Giandhari J, Pillay S, Naidoo Y, Ramphal U, Ramphal Y, Arisha Mahar…
hCoV-19/SouthAfrica/CERI-KRISP-K032319/2021	EPI_ISL_6795835	2021-11-17	South Africa	ZARV/NHLS,¬†Department Medical Virology,¬†University of Pretoria	CERI, Centre for Epidemic Response and Innvoation, Stellenbosch University and KRISP, KZN Research Innovation and Sequencing Platform, UKZN.	Amy Strydom, Adriano Mendes, Micheala Davids, Sim Mayaphi and Marietjie Venter, NGS-SA (Scheepers C, Hsiao M, von Gottberg A, Bhiman J, Lessells R, Bester P, Engelbrecht S, Preiser W, Mdlalose N, Mlisana K, Goedhals D, Everatt J, Amoaka D, Makatini Z, Hardie D, Maponga T, Iranzadeh A, Williamson C, Venter M, Oluwakemi M, Nyaga M) Giandhari J, Pillay S, Naidoo Y, Ramphal U, Ramphal Y, Arisha Mahar…
hCoV-19/SouthAfrica/CERI-KRISP-K032324/2021	EPI_ISL_6795836	2021-11-17	South Africa	ZARV/NHLS,¬†Department Medical Virology,¬†University of Pretoria	CERI, Centre for Epidemic Response and Innvoation, Stellenbosch University and KRISP, KZN Research Innovation and Sequencing Platform, UKZN.	Amy Strydom, Adriano Mendes, Micheala Davids, Sim Mayaphi and Marietjie Venter, NGS-SA (Scheepers C, Hsiao M, von Gottberg A, Bhiman J, Lessells R, Bester P, Engelbrecht S, Preiser W, Mdlalose N, Mlisana K, Goedhals D, Everatt J, Amoaka D, Makatini Z, Hardie D, Maponga T, Iranzadeh A, Williamson C, Venter M, Oluwakemi M, Nyaga M) Giandhari J, Pillay S, Naidoo Y, Ramphal U, Ramphal Y, Arisha Mahar…
hCoV-19/SouthAfrica/CERI-KRISP-K032331/2021	EPI_ISL_6795837	2021-11-16	South Africa	ZARV/NHLS,¬†Department Medical Virology,¬†University of Pretoria	CERI, Centre for Epidemic Response and Innvoation, Stellenbosch University and KRISP, KZN Research Innovation and Sequencing Platform, UKZN.	Amy Strydom, Adriano Mendes, Micheala Davids, Sim Mayaphi and Marietjie Venter, NGS-SA (Scheepers C, Hsiao M, von Gottberg A, Bhiman J, Lessells R, Bester P, Engelbrecht S, Preiser W, Mdlalose N, Mlisana K, Goedhals D, Everatt J, Amoaka D, Makatini Z, Hardie D, Maponga T, Iranzadeh A, Williamson C, Venter M, Oluwakemi M, Nyaga M) Giandhari J, Pillay S, Naidoo Y, Ramphal U, Ramphal Y, Arisha Mahar…
hCoV-19/SouthAfrica/CERI-KRISP-K032338/2021	EPI_ISL_6795838	2021-11-16	South Africa	ZARV/NHLS,¬†Department Medical Virology,¬†University of Pretoria	CERI, Centre for Epidemic Response and Innvoation, Stellenbosch University and KRISP, KZN Research Innovation and Sequencing Platform, UKZN.	Amy Strydom, Adriano Mendes, Micheala Davids, Sim Mayaphi and Marietjie Venter, NGS-SA (Scheepers C, Hsiao M, von Gottberg A, Bhiman J, Lessells R, Bester P, Engelbrecht S, Preiser W, Mdlalose N, Mlisana K, Goedhals D, Everatt J, Amoaka D, Makatini Z, Hardie D, Maponga T, Iranzadeh A, Williamson C, Venter M, Oluwakemi M, Nyaga M) Giandhari J, Pillay S, Naidoo Y, Ramphal U, Ramphal Y, Arisha Mahar…
hCoV-19/SouthAfrica/CERI-KRISP-K032341/2021	EPI_ISL_6795839	2021-11-16	South Africa	ZARV/NHLS,¬†Department Medical Virology,¬†University of Pretoria	CERI, Centre for Epidemic Response and Innvoation, Stellenbosch University and KRISP, KZN Research Innovation and Sequencing Platform, UKZN.	Amy Strydom, Adriano Mendes, Micheala Davids, Sim Mayaphi and Marietjie Venter, NGS-SA (Scheepers C, Hsiao M, von Gottberg A, Bhiman J, Lessells R, Bester P, Engelbrecht S, Preiser W, Mdlalose N, Mlisana K, Goedhals D, Everatt J, Amoaka D, Makatini Z, Hardie D, Maponga T, Iranzadeh A, Williamson C, Venter M, Oluwakemi M, Nyaga M) Giandhari J, Pillay S, Naidoo Y, Ramphal U, Ramphal Y, Arisha Mahar…
hCoV-19/SouthAfrica/CERI-KRISP-K032343/2021	EPI_ISL_6795840	2021-11-16	South Africa	ZARV/NHLS,¬†Department Medical Virology,¬†University of Pretoria	CERI, Centre for Epidemic Response and Innvoation, Stellenbosch University and KRISP, KZN Research Innovation and Sequencing Platform, UKZN.	Amy Strydom, Adriano Mendes, Micheala Davids, Sim Mayaphi and Marietjie Venter, NGS-SA (Scheepers C, Hsiao M, von Gottberg A, Bhiman J, Lessells R, Bester P, Engelbrecht S, Preiser W, Mdlalose N, Mlisana K, Goedhals D, Everatt J, Amoaka D, Makatini Z, Hardie D, Maponga T, Iranzadeh A, Williamson C, Venter M, Oluwakemi M, Nyaga M) Giandhari J, Pillay S, Naidoo Y, Ramphal U, Ramphal Y, Arisha Mahar…
hCoV-19/SouthAfrica/CERI-KRISP-K032344/2021	EPI_ISL_6795841	2021-11-16	South Africa	ZARV/NHLS,¬†Department Medical Virology,¬†University of Pretoria	CERI, Centre for Epidemic Response and Innvoation, Stellenbosch University and KRISP, KZN Research Innovation and Sequencing Platform, UKZN.	Amy Strydom, Adriano Mendes, Micheala Davids, Sim Mayaphi and Marietjie Venter, NGS-SA (Scheepers C, Hsiao M, von Gottberg A, Bhiman J, Lessells R, Bester P, Engelbrecht S, Preiser W, Mdlalose N, Mlisana K, Goedhals D, Everatt J, Amoaka D, Makatini Z, Hardie D, Maponga T, Iranzadeh A, Williamson C, Venter M, Oluwakemi M, Nyaga M) Giandhari J, Pillay S, Naidoo Y, Ramphal U, Ramphal Y, Arisha Mahar…
hCoV-19/SouthAfrica/CERI-KRISP-K032348/2021	EPI_ISL_6795842	2021-11-16	South Africa	ZARV/NHLS,¬†Department Medical Virology,¬†University of Pretoria	CERI, Centre for Epidemic Response and Innvoation, Stellenbosch University and KRISP, KZN Research Innovation and Sequencing Platform, UKZN.	Amy Strydom, Adriano Mendes, Micheala Davids, Sim Mayaphi and Marietjie Venter, NGS-SA (Scheepers C, Hsiao M, von Gottberg A, Bhiman J, Lessells R, Bester P, Engelbrecht S, Preiser W, Mdlalose N, Mlisana K, Goedhals D, Everatt J, Amoaka D, Makatini Z, Hardie D, Maponga T, Iranzadeh A, Williamson C, Venter M, Oluwakemi M, Nyaga M) Giandhari J, Pillay S, Naidoo Y, Ramphal U, Ramphal Y, Arisha Mahar…
hCoV-19/SouthAfrica/CERI-KRISP-K032356/2021	EPI_ISL_6795844	2021-11-16	South Africa	ZARV/NHLS,¬†Department Medical Virology,¬†University of Pretoria	CERI, Centre for Epidemic Response and Innvoation, Stellenbosch University and KRISP, KZN Research Innovation and Sequencing Platform, UKZN.	Amy Strydom, Adriano Mendes, Micheala Davids, Sim Mayaphi and Marietjie Venter, NGS-SA (Scheepers C, Hsiao M, von Gottberg A, Bhiman J, Lessells R, Bester P, Engelbrecht S, Preiser W, Mdlalose N, Mlisana K, Goedhals D, Everatt J, Amoaka D, Makatini Z, Hardie D, Maponga T, Iranzadeh A, Williamson C, Venter M, Oluwakemi M, Nyaga M) Giandhari J, Pillay S, Naidoo Y, Ramphal U, Ramphal Y, Arisha Mahar…
hCoV-19/SouthAfrica/CERI-KRISP-K032359/2021	EPI_ISL_6795845	2021-11-16	South Africa	ZARV/NHLS,¬†Department Medical Virology,¬†University of Pretoria	CERI, Centre for Epidemic Response and Innvoation, Stellenbosch University and KRISP, KZN Research Innovation and Sequencing Platform, UKZN.	Amy Strydom, Adriano Mendes, Micheala Davids, Sim Mayaphi and Marietjie Venter, NGS-SA (Scheepers C, Hsiao M, von Gottberg A, Bhiman J, Lessells R, Bester P, Engelbrecht S, Preiser W, Mdlalose N, Mlisana K, Goedhals D, Everatt J, Amoaka D, Makatini Z, Hardie D, Maponga T, Iranzadeh A, Williamson C, Venter M, Oluwakemi M, Nyaga M) Giandhari J, Pillay S, Naidoo Y, Ramphal U, Ramphal Y, Arisha Mahar…
hCoV-19/SouthAfrica/CERI-KRISP-K032365/2021	EPI_ISL_6795846	2021-11-15	South Africa	ZARV/NHLS,¬†Department Medical Virology,¬†University of Pretoria	CERI, Centre for Epidemic Response and Innvoation, Stellenbosch University and KRISP, KZN Research Innovation and Sequencing Platform, UKZN.	Amy Strydom, Adriano Mendes, Micheala Davids, Sim Mayaphi and Marietjie Venter, NGS-SA (Scheepers C, Hsiao M, von Gottberg A, Bhiman J, Lessells R, Bester P, Engelbrecht S, Preiser W, Mdlalose N, Mlisana K, Goedhals D, Everatt J, Amoaka D, Makatini Z, Hardie D, Maponga T, Iranzadeh A, Williamson C, Venter M, Oluwakemi M, Nyaga M) Giandhari J, Pillay S, Naidoo Y, Ramphal U, Ramphal Y, Arisha Mahar…
hCoV-19/SouthAfrica/CERI-KRISP-K032366/2021	EPI_ISL_6795847	2021-11-15	South Africa	ZARV/NHLS,¬†Department Medical Virology,¬†University of Pretoria	CERI, Centre for Epidemic Response and Innvoation, Stellenbosch University and KRISP, KZN Research Innovation and Sequencing Platform, UKZN.	Amy Strydom, Adriano Mendes, Micheala Davids, Sim Mayaphi and Marietjie Venter, NGS-SA (Scheepers C, Hsiao M, von Gottberg A, Bhiman J, Lessells R, Bester P, Engelbrecht S, Preiser W, Mdlalose N, Mlisana K, Goedhals D, Everatt J, Amoaka D, Makatini Z, Hardie D, Maponga T, Iranzadeh A, Williamson C, Venter M, Oluwakemi M, Nyaga M) Giandhari J, Pillay S, Naidoo Y, Ramphal U, Ramphal Y, Arisha Mahar…
hCoV-19/SouthAfrica/CERI-KRISP-K032367/2021	EPI_ISL_6795848	2021-11-15	South Africa	ZARV/NHLS,¬†Department Medical Virology,¬†University of Pretoria	CERI, Centre for Epidemic Response and Innvoation, Stellenbosch University and KRISP, KZN Research Innovation and Sequencing Platform, UKZN.	Amy Strydom, Adriano Mendes, Micheala Davids, Sim Mayaphi and Marietjie Venter, NGS-SA (Scheepers C, Hsiao M, von Gottberg A, Bhiman J, Lessells R, Bester P, Engelbrecht S, Preiser W, Mdlalose N, Mlisana K, Goedhals D, Everatt J, Amoaka D, Makatini Z, Hardie D, Maponga T, Iranzadeh A, Williamson C, Venter M, Oluwakemi M, Nyaga M) Giandhari J, Pillay S, Naidoo Y, Ramphal U, Ramphal Y, Arisha Mahar…
hCoV-19/SouthAfrica/CERI-KRISP-K032368/2021	EPI_ISL_6795849	2021-11-15	South Africa	ZARV/NHLS,¬†Department Medical Virology,¬†University of Pretoria	CERI, Centre for Epidemic Response and Innvoation, Stellenbosch University and KRISP, KZN Research Innovation and Sequencing Platform, UKZN.	Amy Strydom, Adriano Mendes, Micheala Davids, Sim Mayaphi and Marietjie Venter, NGS-SA (Scheepers C, Hsiao M, von Gottberg A, Bhiman J, Lessells R, Bester P, Engelbrecht S, Preiser W, Mdlalose N, Mlisana K, Goedhals D, Everatt J, Amoaka D, Makatini Z, Hardie D, Maponga T, Iranzadeh A, Williamson C, Venter M, Oluwakemi M, Nyaga M) Giandhari J, Pillay S, Naidoo Y, Ramphal U, Ramphal Y, Arisha Mahar…
hCoV-19/SouthAfrica/CERI-KRISP-K032373/2021	EPI_ISL_6795850	2021-11-13	South Africa	ZARV/NHLS,¬†Department Medical Virology,¬†University of Pretoria	CERI, Centre for Epidemic Response and Innvoation, Stellenbosch University and KRISP, KZN Research Innovation and Sequencing Platform, UKZN.	Amy Strydom, Adriano Mendes, Micheala Davids, Sim Mayaphi and Marietjie Venter, NGS-SA (Scheepers C, Hsiao M, von Gottberg A, Bhiman J, Lessells R, Bester P, Engelbrecht S, Preiser W, Mdlalose N, Mlisana K, Goedhals D, Everatt J, Amoaka D, Makatini Z, Hardie D, Maponga T, Iranzadeh A, Williamson C, Venter M, Oluwakemi M, Nyaga M) Giandhari J, Pillay S, Naidoo Y, Ramphal U, Ramphal Y, Arisha Mahar…
hCoV-19/SouthAfrica/CERI-KRISP-K032190/2021	EPI_ISL_6810482	2021-11-17	South Africa	National Health Laboratory Services, Virology, Charlotte Maxeke Johannesburg hospital, Parktown, Johannesburg, Gauteng	CERI, Centre for Epidemic Response and Innvoation, Stellenbosch University and KRISP, KZN Research Innovation and Sequencing Platform, UKZN.	Kathleen Subramoney, Florette Treurnicht, Avani Bharuthram, Nkhensani Mtileni, NGS-SA (Scheepers C, Hsiao M, von Gottberg A, Bhiman J, Lessells R, Bester P, Engelbrecht S, Preiser W, Mdlalose N, Mlisana K, Goedhals D, Everatt J, Amoaka D, Makatini Z, Hardie D, Maponga T, Iranzadeh A, Williamson C, Venter M, Oluwakemi M, Nyaga M) Giandhari J, Pillay S, Naidoo Y, Ramphal U, Ramphal Y, Arisha Mahara…
hCoV-19/SouthAfrica/CERI-KRISP-K032202/2021	EPI_ISL_6810483	2021-11-16	South Africa	National Health Laboratory Services, Virology, Charlotte Maxeke Johannesburg hospital, Parktown, Johannesburg, Gauteng	CERI, Centre for Epidemic Response and Innvoation, Stellenbosch University and KRISP, KZN Research Innovation and Sequencing Platform, UKZN.	Kathleen Subramoney, Florette Treurnicht, Avani Bharuthram, Nkhensani Mtileni, NGS-SA (Scheepers C, Hsiao M, von Gottberg A, Bhiman J, Lessells R, Bester P, Engelbrecht S, Preiser W, Mdlalose N, Mlisana K, Goedhals D, Everatt J, Amoaka D, Makatini Z, Hardie D, Maponga T, Iranzadeh A, Williamson C, Venter M, Oluwakemi M, Nyaga M) Giandhari J, Pillay S, Naidoo Y, Ramphal U, Ramphal Y, Arisha Mahara…
hCoV-19/SouthAfrica/CERI-KRISP-K032225/2021	EPI_ISL_6810484	2021-11-19	South Africa	National Health Laboratory Services, Virology, Charlotte Maxeke Johannesburg hospital, Parktown, Johannesburg, Gauteng	CERI, Centre for Epidemic Response and Innvoation, Stellenbosch University and KRISP, KZN Research Innovation and Sequencing Platform, UKZN.	Kathleen Subramoney, Florette Treurnicht, Avani Bharuthram, Nkhensani Mtileni, NGS-SA (Scheepers C, Hsiao M, von Gottberg A, Bhiman J, Lessells R, Bester P, Engelbrecht S, Preiser W, Mdlalose N, Mlisana K, Goedhals D, Everatt J, Amoaka D, Makatini Z, Hardie D, Maponga T, Iranzadeh A, Williamson C, Venter M, Oluwakemi M, Nyaga M) Giandhari J, Pillay S, Naidoo Y, Ramphal U, Ramphal Y, Arisha Mahara…
hCoV-19/SouthAfrica/CERI-KRISP-K032235_2/2021	EPI_ISL_6810485	2021-11-22	South Africa	National Health Laboratory Services, Virology, Charlotte Maxeke Johannesburg hospital, Parktown, Johannesburg, Gauteng	CERI, Centre for Epidemic Response and Innvoation, Stellenbosch University and KRISP, KZN Research Innovation and Sequencing Platform, UKZN.	Kathleen Subramoney, Florette Treurnicht, Avani Bharuthram, Nkhensani Mtileni, NGS-SA (Scheepers C, Hsiao M, von Gottberg A, Bhiman J, Lessells R, Bester P, Engelbrecht S, Preiser W, Mdlalose N, Mlisana K, Goedhals D, Everatt J, Amoaka D, Makatini Z, Hardie D, Maponga T, Iranzadeh A, Williamson C, Venter M, Oluwakemi M, Nyaga M) Giandhari J, Pillay S, Naidoo Y, Ramphal U, Ramphal Y, Arisha Mahara…
hCoV-19/SouthAfrica/CERI-KRISP-K032249/2021	EPI_ISL_6810487	2021-11-22	South Africa	National Health Laboratory Services, Virology, Charlotte Maxeke Johannesburg hospital, Parktown, Johannesburg, Gauteng	CERI, Centre for Epidemic Response and Innvoation, Stellenbosch University and KRISP, KZN Research Innovation and Sequencing Platform, UKZN.	Kathleen Subramoney, Florette Treurnicht, Avani Bharuthram, Nkhensani Mtileni, NGS-SA (Scheepers C, Hsiao M, von Gottberg A, Bhiman J, Lessells R, Bester P, Engelbrecht S, Preiser W, Mdlalose N, Mlisana K, Goedhals D, Everatt J, Amoaka D, Makatini Z, Hardie D, Maponga T, Iranzadeh A, Williamson C, Venter M, Oluwakemi M, Nyaga M) Giandhari J, Pillay S, Naidoo Y, Ramphal U, Ramphal Y, Arisha Mahara…
hCoV-19/SouthAfrica/CERI-KRISP-K032300/2021	EPI_ISL_6825389	2021-11-17	South Africa	ZARV/NHLS,¬†Department Medical Virology,¬†University of Pretoria	CERI, Centre for Epidemic Response and Innvoation, Stellenbosch University and KRISP, KZN Research Innovation and Sequencing Platform, UKZN.	Amy Strydom, Adriano Mendes, Micheala Davids, Sim Mayaphi and Marietjie Venter, NGS-SA (Scheepers C, Hsiao M, von Gottberg A, Bhiman J, Lessells R, Bester P, Engelbrecht S, Preiser W, Mdlalose N, Mlisana K, Goedhals D, Everatt J, Amoaka D, Makatini Z, Hardie D, Maponga T, Iranzadeh A, Williamson C, Venter M, Oluwakemi M, Nyaga M) Giandhari J, Pillay S, Naidoo Y, Ramphal U, Ramphal Y, Arisha Mahar…
hCoV-19/SouthAfrica/CERI-KRISP-K032326/2021	EPI_ISL_6825390	2021-11-17	South Africa	ZARV/NHLS,¬†Department Medical Virology,¬†University of Pretoria	CERI, Centre for Epidemic Response and Innvoation, Stellenbosch University and KRISP, KZN Research Innovation and Sequencing Platform, UKZN.	Amy Strydom, Adriano Mendes, Micheala Davids, Sim Mayaphi and Marietjie Venter, NGS-SA (Scheepers C, Hsiao M, von Gottberg A, Bhiman J, Lessells R, Bester P, Engelbrecht S, Preiser W, Mdlalose N, Mlisana K, Goedhals D, Everatt J, Amoaka D, Makatini Z, Hardie D, Maponga T, Iranzadeh A, Williamson C, Venter M, Oluwakemi M, Nyaga M) Giandhari J, Pillay S, Naidoo Y, Ramphal U, Ramphal Y, Arisha Mahar…
hCoV-19/SouthAfrica/CERI-KRISP-K032332/2021	EPI_ISL_6825391	2021-11-16	South Africa	ZARV/NHLS,¬†Department Medical Virology,¬†University of Pretoria	CERI, Centre for Epidemic Response and Innvoation, Stellenbosch University and KRISP, KZN Research Innovation and Sequencing Platform, UKZN.	Amy Strydom, Adriano Mendes, Micheala Davids, Sim Mayaphi and Marietjie Venter, NGS-SA (Scheepers C, Hsiao M, von Gottberg A, Bhiman J, Lessells R, Bester P, Engelbrecht S, Preiser W, Mdlalose N, Mlisana K, Goedhals D, Everatt J, Amoaka D, Makatini Z, Hardie D, Maponga T, Iranzadeh A, Williamson C, Venter M, Oluwakemi M, Nyaga M) Giandhari J, Pillay S, Naidoo Y, Ramphal U, Ramphal Y, Arisha Mahar…
hCoV-19/SouthAfrica/CERI-KRISP-K032340/2021	EPI_ISL_6825392	2021-11-16	South Africa	ZARV/NHLS,¬†Department Medical Virology,¬†University of Pretoria	CERI, Centre for Epidemic Response and Innvoation, Stellenbosch University and KRISP, KZN Research Innovation and Sequencing Platform, UKZN.	Amy Strydom, Adriano Mendes, Micheala Davids, Sim Mayaphi and Marietjie Venter, NGS-SA (Scheepers C, Hsiao M, von Gottberg A, Bhiman J, Lessells R, Bester P, Engelbrecht S, Preiser W, Mdlalose N, Mlisana K, Goedhals D, Everatt J, Amoaka D, Makatini Z, Hardie D, Maponga T, Iranzadeh A, Williamson C, Venter M, Oluwakemi M, Nyaga M) Giandhari J, Pillay S, Naidoo Y, Ramphal U, Ramphal Y, Arisha Mahar…
hCoV-19/SouthAfrica/CERI-KRISP-K032342/2021	EPI_ISL_6825393	2021-11-16	South Africa	ZARV/NHLS,¬†Department Medical Virology,¬†University of Pretoria	CERI, Centre for Epidemic Response and Innvoation, Stellenbosch University and KRISP, KZN Research Innovation and Sequencing Platform, UKZN.	Amy Strydom, Adriano Mendes, Micheala Davids, Sim Mayaphi and Marietjie Venter, NGS-SA (Scheepers C, Hsiao M, von Gottberg A, Bhiman J, Lessells R, Bester P, Engelbrecht S, Preiser W, Mdlalose N, Mlisana K, Goedhals D, Everatt J, Amoaka D, Makatini Z, Hardie D, Maponga T, Iranzadeh A, Williamson C, Venter M, Oluwakemi M, Nyaga M) Giandhari J, Pillay S, Naidoo Y, Ramphal U, Ramphal Y, Arisha Mahar…
hCoV-19/SouthAfrica/CERI-KRISP-K032354/2021	EPI_ISL_6825394	2021-11-16	South Africa	ZARV/NHLS,¬†Department Medical Virology,¬†University of Pretoria	CERI, Centre for Epidemic Response and Innvoation, Stellenbosch University and KRISP, KZN Research Innovation and Sequencing Platform, UKZN.	Amy Strydom, Adriano Mendes, Micheala Davids, Sim Mayaphi and Marietjie Venter, NGS-SA (Scheepers C, Hsiao M, von Gottberg A, Bhiman J, Lessells R, Bester P, Engelbrecht S, Preiser W, Mdlalose N, Mlisana K, Goedhals D, Everatt J, Amoaka D, Makatini Z, Hardie D, Maponga T, Iranzadeh A, Williamson C, Venter M, Oluwakemi M, Nyaga M) Giandhari J, Pillay S, Naidoo Y, Ramphal U, Ramphal Y, Arisha Mahar…
hCoV-19/SouthAfrica/CERI-KRISP-K032355/2021	EPI_ISL_6825395	2021-11-16	South Africa	ZARV/NHLS,¬†Department Medical Virology,¬†University of Pretoria	CERI, Centre for Epidemic Response and Innvoation, Stellenbosch University and KRISP, KZN Research Innovation and Sequencing Platform, UKZN.	Amy Strydom, Adriano Mendes, Micheala Davids, Sim Mayaphi and Marietjie Venter, NGS-SA (Scheepers C, Hsiao M, von Gottberg A, Bhiman J, Lessells R, Bester P, Engelbrecht S, Preiser W, Mdlalose N, Mlisana K, Goedhals D, Everatt J, Amoaka D, Makatini Z, Hardie D, Maponga T, Iranzadeh A, Williamson C, Venter M, Oluwakemi M, Nyaga M) Giandhari J, Pillay S, Naidoo Y, Ramphal U, Ramphal Y, Arisha Mahar…
hCoV-19/SouthAfrica/CERI-KRISP-K032357/2021	EPI_ISL_6825396	2021-11-16	South Africa	ZARV/NHLS,¬†Department Medical Virology,¬†University of Pretoria	CERI, Centre for Epidemic Response and Innvoation, Stellenbosch University and KRISP, KZN Research Innovation and Sequencing Platform, UKZN.	Amy Strydom, Adriano Mendes, Micheala Davids, Sim Mayaphi and Marietjie Venter, NGS-SA (Scheepers C, Hsiao M, von Gottberg A, Bhiman J, Lessells R, Bester P, Engelbrecht S, Preiser W, Mdlalose N, Mlisana K, Goedhals D, Everatt J, Amoaka D, Makatini Z, Hardie D, Maponga T, Iranzadeh A, Williamson C, Venter M, Oluwakemi M, Nyaga M) Giandhari J, Pillay S, Naidoo Y, Ramphal U, Ramphal Y, Arisha Mahar…
hCoV-19/SouthAfrica/CERI-KRISP-K032360/2021	EPI_ISL_6825397	2021-11-16	South Africa	ZARV/NHLS,¬†Department Medical Virology,¬†University of Pretoria	CERI, Centre for Epidemic Response and Innvoation, Stellenbosch University and KRISP, KZN Research Innovation and Sequencing Platform, UKZN.	Amy Strydom, Adriano Mendes, Micheala Davids, Sim Mayaphi and Marietjie Venter, NGS-SA (Scheepers C, Hsiao M, von Gottberg A, Bhiman J, Lessells R, Bester P, Engelbrecht S, Preiser W, Mdlalose N, Mlisana K, Goedhals D, Everatt J, Amoaka D, Makatini Z, Hardie D, Maponga T, Iranzadeh A, Williamson C, Venter M, Oluwakemi M, Nyaga M) Giandhari J, Pillay S, Naidoo Y, Ramphal U, Ramphal Y, Arisha Mahar…
hCoV-19/SouthAfrica/CERI-KRISP-K032370/2021	EPI_ISL_6825398	2021-11-14	South Africa	ZARV/NHLS,¬†Department Medical Virology,¬†University of Pretoria	CERI, Centre for Epidemic Response and Innvoation, Stellenbosch University and KRISP, KZN Research Innovation and Sequencing Platform, UKZN.	Amy Strydom, Adriano Mendes, Micheala Davids, Sim Mayaphi and Marietjie Venter, NGS-SA (Scheepers C, Hsiao M, von Gottberg A, Bhiman J, Lessells R, Bester P, Engelbrecht S, Preiser W, Mdlalose N, Mlisana K, Goedhals D, Everatt J, Amoaka D, Makatini Z, Hardie D, Maponga T, Iranzadeh A, Williamson C, Venter M, Oluwakemi M, Nyaga M) Giandhari J, Pillay S, Naidoo Y, Ramphal U, Ramphal Y, Arisha Mahar…
hCoV-19/SouthAfrica/Tygerberg_3060/2021	EPI_ISL_6842154	2021-11-22	South Africa	PathCare, Cape Town	Division of Medical Virology, National Health Laboratory Service (NHLS), Tygerberg Hospital / Stellenbosch University	Jean Maritz, Nadine Cronje, Petra Raimond, Tongai Maponga, Shannon Wilson, Kamela Mahlakwane, Tania Stander, Gert van Zyl, Wolfgang Preiser
hCoV-19/SouthAfrica/Tygerberg_3058/2021	EPI_ISL_6842155	2021-11-22	South Africa	PathCare, Cape Town	Division of Medical Virology, National Health Laboratory Service (NHLS), Tygerberg Hospital / Stellenbosch University	Jean Maritz, Nadine Cronje, Petra Raimond, Tongai Maponga, Shannon Wilson, Kamela Mahlakwane, Tania Stander, Gert van Zyl, Wolfgang Preiser
hCoV-19/SouthAfrica/Tygerberg_3082/2021	EPI_ISL_6842156	2021-11-21	South Africa	Division of Medical Virology, National Health Laboratory Service (NHLS), Tygerberg Hospital / Stellenbosch University	Division of Medical Virology, National Health Laboratory Service (NHLS), Tygerberg Hospital / Stellenbosch University	Susan Engelbrecht, Tongai Maponga, Shannon Wilson, Kamela Mahlakwane, Tania Stander, Gert van Zyl, Wolfgang Preiser
hCoV-19/SouthAfrica/Tygerberg_3072/2021	EPI_ISL_6842157	2021-11-25	South Africa	PathCare, Cape Town	Division of Medical Virology, National Health Laboratory Service (NHLS), Tygerberg Hospital / Stellenbosch University	Jean Maritz, Nadine Cronje, Petra Raimond, Tongai Maponga, Shannon Wilson, Kamela Mahlakwane, Tania Stander, Gert van Zyl, Wolfgang Preiser
hCoV-19/SouthAfrica/Tygerberg_3059/2021	EPI_ISL_6842158	2021-11-23	South Africa	PathCare, Cape Town	Division of Medical Virology, National Health Laboratory Service (NHLS), Tygerberg Hospital / Stellenbosch University	Jean Maritz, Nadine Cronje, Petra Raimond, Tongai Maponga, Shannon Wilson, Kamela Mahlakwane, Tania Stander, Gert van Zyl, Wolfgang Preiser
hCoV-19/SouthAfrica/Tygerberg_3056/2021	EPI_ISL_6842159	2021-11-24	South Africa	Division of Medical Virology, National Health Laboratory Service (NHLS), Tygerberg Hospital / Stellenbosch University	Division of Medical Virology, National Health Laboratory Service (NHLS), Tygerberg Hospital / Stellenbosch University	Susan Engelbrecht, Tongai Maponga, Shannon Wilson, Kamela Mahlakwane, Tania Stander, Gert van Zyl, Wolfgang Preiser
hCoV-19/SouthAfrica/Tygerberg_3066/2021	EPI_ISL_6842160	2021-11-19	South Africa	PathCare, Cape Town	Division of Medical Virology, National Health Laboratory Service (NHLS), Tygerberg Hospital / Stellenbosch University	Jean Maritz, Nadine Cronje, Petra Raimond, Tongai Maponga, Shannon Wilson, Kamela Mahlakwane, Tania Stander, Gert van Zyl, Wolfgang Preiser
hCoV-19/SouthAfrica/Tygerberg_3068/2021	EPI_ISL_6842161	2021-11-19	South Africa	PathCare, Cape Town	Division of Medical Virology, National Health Laboratory Service (NHLS), Tygerberg Hospital / Stellenbosch University	Jean Maritz, Nadine Cronje, Petra Raimond, Tongai Maponga, Shannon Wilson, Kamela Mahlakwane, Tania Stander, Gert van Zyl, Wolfgang Preiser
hCoV-19/SouthAfrica/Tygerberg_3054/2021	EPI_ISL_6842162	2021-11-24	South Africa	Division of Medical Virology, National Health Laboratory Service (NHLS), Tygerberg Hospital / Stellenbosch University	Division of Medical Virology, National Health Laboratory Service (NHLS), Tygerberg Hospital / Stellenbosch University	Susan Engelbrecht, Tongai Maponga, Shannon Wilson, Kamela Mahlakwane, Tania Stander, Gert van Zyl, Wolfgang Preiser
hCoV-19/SouthAfrica/Tygerberg_3083/2021	EPI_ISL_6842163	2021-11-22	South Africa	Division of Medical Virology, National Health Laboratory Service (NHLS), Tygerberg Hospital / Stellenbosch University	Division of Medical Virology, National Health Laboratory Service (NHLS), Tygerberg Hospital / Stellenbosch University	Susan Engelbrecht, Tongai Maponga, Shannon Wilson, Kamela Mahlakwane, Tania Stander, Gert van Zyl, Wolfgang Preiser
hCoV-19/SouthAfrica/Tygerberg_3057/2021	EPI_ISL_6842164	2021-11-22	South Africa	PathCare, Cape Town	Division of Medical Virology, National Health Laboratory Service (NHLS), Tygerberg Hospital / Stellenbosch University	Jean Maritz, Nadine Cronje, Petra Raimond, Tongai Maponga, Shannon Wilson, Kamela Mahlakwane, Tania Stander, Gert van Zyl, Wolfgang Preiser
hCoV-19/SouthAfrica/Tygerberg_3055/2021	EPI_ISL_6842165	2021-11-24	South Africa	Division of Medical Virology, National Health Laboratory Service (NHLS), Tygerberg Hospital / Stellenbosch University	Division of Medical Virology, National Health Laboratory Service (NHLS), Tygerberg Hospital / Stellenbosch University	Susan Engelbrecht, Tongai Maponga, Shannon Wilson, Kamela Mahlakwane, Tania Stander, Gert van Zyl, Wolfgang Preiser
hCoV-19/SouthAfrica/Tygerberg_3064/2021	EPI_ISL_6842166	2021-11-20	South Africa	PathCare, Cape Town	Division of Medical Virology, National Health Laboratory Service (NHLS), Tygerberg Hospital / Stellenbosch University	Jean Maritz, Nadine Cronje, Petra Raimond, Tongai Maponga, Shannon Wilson, Kamela Mahlakwane, Tania Stander, Gert van Zyl, Wolfgang Preiser
hCoV-19/SouthAfrica/Tygerberg_3069/2021	EPI_ISL_6842167	2021-11-23	South Africa	PathCare, Cape Town	Division of Medical Virology, National Health Laboratory Service (NHLS), Tygerberg Hospital / Stellenbosch University	Jean Maritz, Nadine Cronje, Petra Raimond, Tongai Maponga, Shannon Wilson, Kamela Mahlakwane, Tania Stander, Gert van Zyl, Wolfgang Preiser
hCoV-19/Reunion/PIMIT_Om1/2021	EPI_ISL_6862897	2021-11-22	Reunion	CERBALLIANCE	UMR PIMIT	David A Wilkinson; Patrick Mavingui
hCoV-19/SouthAfrica/NICD-N21256/2021	EPI_ISL_6900139	2021-11-10	South Africa	HELEN JOSEPH LABORATORY	National Institute for Communicable Diseases of the National Health Laboratory Service	Amoako DG, Everatt J, Scheepers C, Mohale T, Ntuli N, Mahlangu B, Mnguni A, Ismail A, Bhiman JN
hCoV-19/SouthAfrica/NICD-N21260/2021	EPI_ISL_6900141	2021-11-11	South Africa	HELEN JOSEPH LABORATORY	National Institute for Communicable Diseases of the National Health Laboratory Service	Amoako DG, Everatt J, Scheepers C, Mohale T, Ntuli N, Mahlangu B, Mnguni A, Ismail A, Bhiman JN
hCoV-19/SouthAfrica/NICD-N21261/2021	EPI_ISL_6900142	2021-11-10	South Africa	HELEN JOSEPH LABORATORY	National Institute for Communicable Diseases of the National Health Laboratory Service	Amoako DG, Everatt J, Scheepers C, Mohale T, Ntuli N, Mahlangu B, Mnguni A, Ismail A, Bhiman JN
hCoV-19/SouthAfrica/NICD-N21262/2021	EPI_ISL_6900143	2021-11-09	South Africa	HELEN JOSEPH LABORATORY	National Institute for Communicable Diseases of the National Health Laboratory Service	Amoako DG, Everatt J, Scheepers C, Mohale T, Ntuli N, Mahlangu B, Mnguni A, Ismail A, Bhiman JN
hCoV-19/SouthAfrica/NICD-N21437/2021	EPI_ISL_6913991	2021-11-09	South Africa	Lancet Laboratories	National Institute for Communicable Diseases of the National Health Laboratory Service	Amoako DG, Everatt J, Scheepers C, Mohale T, Ntuli N, Mahlangu B, Mnguni A, Ismail A, Bhiman JN, Wolter N
hCoV-19/SouthAfrica/NICD-N21438/2021	EPI_ISL_6913992	2021-11-10	South Africa	Lancet Laboratories	National Institute for Communicable Diseases of the National Health Laboratory Service	Amoako DG, Everatt J, Scheepers C, Mohale T, Ntuli N, Mahlangu B, Mnguni A, Ismail A, Bhiman JN, Wolter N
hCoV-19/SouthAfrica/NICD-N21439/2021	EPI_ISL_6913993	2021-11-10	South Africa	Lancet Laboratories	National Institute for Communicable Diseases of the National Health Laboratory Service	Amoako DG, Everatt J, Scheepers C, Mohale T, Ntuli N, Mahlangu B, Mnguni A, Ismail A, Bhiman JN, Wolter N
hCoV-19/SouthAfrica/NICD-N21440/2021	EPI_ISL_6913994	2021-11-10	South Africa	Lancet Laboratories	National Institute for Communicable Diseases of the National Health Laboratory Service	Amoako DG, Everatt J, Scheepers C, Mohale T, Ntuli N, Mahlangu B, Mnguni A, Ismail A, Bhiman JN, Wolter N
hCoV-19/SouthAfrica/NICD-N21441/2021	EPI_ISL_6913995	2021-11-08	South Africa	Lancet Laboratories	National Institute for Communicable Diseases of the National Health Laboratory Service	Amoako DG, Everatt J, Scheepers C, Mohale T, Ntuli N, Mahlangu B, Mnguni A, Ismail A, Bhiman JN, Wolter N
hCoV-19/SouthAfrica/NICD-N21442/2021	EPI_ISL_6913996	2021-11-15	South Africa	Lancet Laboratories	National Institute for Communicable Diseases of the National Health Laboratory Service	Amoako DG, Everatt J, Scheepers C, Mohale T, Ntuli N, Mahlangu B, Mnguni A, Ismail A, Bhiman JN, Wolter N
hCoV-19/SouthAfrica/NICD-N21443/2021	EPI_ISL_6913997	2021-11-15	South Africa	Lancet Laboratories	National Institute for Communicable Diseases of the National Health Laboratory Service	Amoako DG, Everatt J, Scheepers C, Mohale T, Ntuli N, Mahlangu B, Mnguni A, Ismail A, Bhiman JN, Wolter N
hCoV-19/SouthAfrica/NICD-N21444/2021	EPI_ISL_6913998	2021-11-15	South Africa	Lancet Laboratories	National Institute for Communicable Diseases of the National Health Laboratory Service	Amoako DG, Everatt J, Scheepers C, Mohale T, Ntuli N, Mahlangu B, Mnguni A, Ismail A, Bhiman JN, Wolter N
hCoV-19/SouthAfrica/NICD-N21446/2021	EPI_ISL_6913999	2021-11-15	South Africa	Lancet Laboratories	National Institute for Communicable Diseases of the National Health Laboratory Service	Amoako DG, Everatt J, Scheepers C, Mohale T, Ntuli N, Mahlangu B, Mnguni A, Ismail A, Bhiman JN, Wolter N
hCoV-19/SouthAfrica/NICD-N21447/2021	EPI_ISL_6914000	2021-11-16	South Africa	Lancet Laboratories	National Institute for Communicable Diseases of the National Health Laboratory Service	Amoako DG, Everatt J, Scheepers C, Mohale T, Ntuli N, Mahlangu B, Mnguni A, Ismail A, Bhiman JN, Wolter N
hCoV-19/SouthAfrica/NICD-N21448/2021	EPI_ISL_6914001	2021-11-16	South Africa	Lancet Laboratories	National Institute for Communicable Diseases of the National Health Laboratory Service	Amoako DG, Everatt J, Scheepers C, Mohale T, Ntuli N, Mahlangu B, Mnguni A, Ismail A, Bhiman JN, Wolter N
hCoV-19/SouthAfrica/NICD-N21449/2021	EPI_ISL_6914002	2021-11-16	South Africa	Lancet Laboratories	National Institute for Communicable Diseases of the National Health Laboratory Service	Amoako DG, Everatt J, Scheepers C, Mohale T, Ntuli N, Mahlangu B, Mnguni A, Ismail A, Bhiman JN, Wolter N
hCoV-19/SouthAfrica/NICD-N21450/2021	EPI_ISL_6914003	2021-11-16	South Africa	Lancet Laboratories	National Institute for Communicable Diseases of the National Health Laboratory Service	Amoako DG, Everatt J, Scheepers C, Mohale T, Ntuli N, Mahlangu B, Mnguni A, Ismail A, Bhiman JN, Wolter N
hCoV-19/SouthAfrica/NICD-N21451/2021	EPI_ISL_6914004	2021-11-16	South Africa	Lancet Laboratories	National Institute for Communicable Diseases of the National Health Laboratory Service	Amoako DG, Everatt J, Scheepers C, Mohale T, Ntuli N, Mahlangu B, Mnguni A, Ismail A, Bhiman JN, Wolter N
hCoV-19/SouthAfrica/NICD-N21452/2021	EPI_ISL_6914005	2021-11-16	South Africa	Lancet Laboratories	National Institute for Communicable Diseases of the National Health Laboratory Service	Amoako DG, Everatt J, Scheepers C, Mohale T, Ntuli N, Mahlangu B, Mnguni A, Ismail A, Bhiman JN, Wolter N
hCoV-19/SouthAfrica/NICD-N21453/2021	EPI_ISL_6914006	2021-11-16	South Africa	Lancet Laboratories	National Institute for Communicable Diseases of the National Health Laboratory Service	Amoako DG, Everatt J, Scheepers C, Mohale T, Ntuli N, Mahlangu B, Mnguni A, Ismail A, Bhiman JN, Wolter N
hCoV-19/SouthAfrica/NICD-N21454/2021	EPI_ISL_6914007	2021-11-15	South Africa	Lancet Laboratories	National Institute for Communicable Diseases of the National Health Laboratory Service	Amoako DG, Everatt J, Scheepers C, Mohale T, Ntuli N, Mahlangu B, Mnguni A, Ismail A, Bhiman JN, Wolter N
hCoV-19/SouthAfrica/NICD-N21614/2021	EPI_ISL_6914011	2021-11-17	South Africa	Ampath Laboratories	National Institute for Communicable Diseases of the National Health Laboratory Service	Amoako DG, Everatt J, Scheepers C, Mohale T, Ntuli N, Mahlangu B, Mnguni A, Ismail A, Bhiman JN, Wolter N
hCoV-19/SouthAfrica/NICD-N21618/2021	EPI_ISL_6914012	2021-11-18	South Africa	Ampath Laboratories	National Institute for Communicable Diseases of the National Health Laboratory Service	Amoako DG, Everatt J, Scheepers C, Mohale T, Ntuli N, Mahlangu B, Mnguni A, Ismail A, Bhiman JN, Wolter N
hCoV-19/SouthAfrica/NICD-N21620/2021	EPI_ISL_6914013	2021-11-18	South Africa	Ampath Laboratories	National Institute for Communicable Diseases of the National Health Laboratory Service	Amoako DG, Everatt J, Scheepers C, Mohale T, Ntuli N, Mahlangu B, Mnguni A, Ismail A, Bhiman JN, Wolter N
hCoV-19/SouthAfrica/NICD-N21623/2021	EPI_ISL_6914014	2021-11-17	South Africa	Ampath Laboratories	National Institute for Communicable Diseases of the National Health Laboratory Service	Amoako DG, Everatt J, Scheepers C, Mohale T, Ntuli N, Mahlangu B, Mnguni A, Ismail A, Bhiman JN, Wolter N
hCoV-19/SouthAfrica/NICD-N21624/2021	EPI_ISL_6914015	2021-11-17	South Africa	Ampath Laboratories	National Institute for Communicable Diseases of the National Health Laboratory Service	Amoako DG, Everatt J, Scheepers C, Mohale T, Ntuli N, Mahlangu B, Mnguni A, Ismail A, Bhiman JN, Wolter N
hCoV-19/SouthAfrica/NICD-N21627/2021	EPI_ISL_6914016	2021-11-18	South Africa	Ampath Laboratories	National Institute for Communicable Diseases of the National Health Laboratory Service	Amoako DG, Everatt J, Scheepers C, Mohale T, Ntuli N, Mahlangu B, Mnguni A, Ismail A, Bhiman JN, Wolter N
hCoV-19/SouthAfrica/NICD-N21630/2021	EPI_ISL_6914017	2021-11-17	South Africa	Ampath Laboratories	National Institute for Communicable Diseases of the National Health Laboratory Service	Amoako DG, Everatt J, Scheepers C, Mohale T, Ntuli N, Mahlangu B, Mnguni A, Ismail A, Bhiman JN, Wolter N
hCoV-19/SouthAfrica/NICD-N21631/2021	EPI_ISL_6914018	2021-11-18	South Africa	Ampath Laboratories	National Institute for Communicable Diseases of the National Health Laboratory Service	Amoako DG, Everatt J, Scheepers C, Mohale T, Ntuli N, Mahlangu B, Mnguni A, Ismail A, Bhiman JN, Wolter N
hCoV-19/SouthAfrica/NICD-N21633/2021	EPI_ISL_6914019	2021-11-17	South Africa	Ampath Laboratories	National Institute for Communicable Diseases of the National Health Laboratory Service	Amoako DG, Everatt J, Scheepers C, Mohale T, Ntuli N, Mahlangu B, Mnguni A, Ismail A, Bhiman JN, Wolter N
hCoV-19/SouthAfrica/NICD-N21634/2021	EPI_ISL_6914020	2021-11-17	South Africa	Ampath Laboratories	National Institute for Communicable Diseases of the National Health Laboratory Service	Amoako DG, Everatt J, Scheepers C, Mohale T, Ntuli N, Mahlangu B, Mnguni A, Ismail A, Bhiman JN, Wolter N
hCoV-19/SouthAfrica/NICD-N21635/2021	EPI_ISL_6914021	2021-11-18	South Africa	Ampath Laboratories	National Institute for Communicable Diseases of the National Health Laboratory Service	Amoako DG, Everatt J, Scheepers C, Mohale T, Ntuli N, Mahlangu B, Mnguni A, Ismail A, Bhiman JN, Wolter N
hCoV-19/SouthAfrica/NICD-N21638/2021	EPI_ISL_6914022	2021-11-17	South Africa	Ampath Laboratories	National Institute for Communicable Diseases of the National Health Laboratory Service	Amoako DG, Everatt J, Scheepers C, Mohale T, Ntuli N, Mahlangu B, Mnguni A, Ismail A, Bhiman JN, Wolter N
hCoV-19/SouthAfrica/NICD-N21639/2021	EPI_ISL_6914023	2021-11-16	South Africa	Ampath Laboratories	National Institute for Communicable Diseases of the National Health Laboratory Service	Amoako DG, Everatt J, Scheepers C, Mohale T, Ntuli N, Mahlangu B, Mnguni A, Ismail A, Bhiman JN, Wolter N
hCoV-19/SouthAfrica/NICD-N21641/2021	EPI_ISL_6914024	2021-11-16	South Africa	Ampath Laboratories	National Institute for Communicable Diseases of the National Health Laboratory Service	Amoako DG, Everatt J, Scheepers C, Mohale T, Ntuli N, Mahlangu B, Mnguni A, Ismail A, Bhiman JN, Wolter N
hCoV-19/SouthAfrica/NICD-N21644/2021	EPI_ISL_6914025	2021-11-16	South Africa	Ampath Laboratories	National Institute for Communicable Diseases of the National Health Laboratory Service	Amoako DG, Everatt J, Scheepers C, Mohale T, Ntuli N, Mahlangu B, Mnguni A, Ismail A, Bhiman JN, Wolter N
hCoV-19/SouthAfrica/NICD-N21646/2021	EPI_ISL_6914026	2021-11-17	South Africa	Ampath Laboratories	National Institute for Communicable Diseases of the National Health Laboratory Service	Amoako DG, Everatt J, Scheepers C, Mohale T, Ntuli N, Mahlangu B, Mnguni A, Ismail A, Bhiman JN, Wolter N
hCoV-19/SouthAfrica/NICD-N21648/2021	EPI_ISL_6914027	2021-11-17	South Africa	Ampath Laboratories	National Institute for Communicable Diseases of the National Health Laboratory Service	Amoako DG, Everatt J, Scheepers C, Mohale T, Ntuli N, Mahlangu B, Mnguni A, Ismail A, Bhiman JN, Wolter N
hCoV-19/SouthAfrica/NICD-N21649/2021	EPI_ISL_6914028	2021-11-16	South Africa	Ampath Laboratories	National Institute for Communicable Diseases of the National Health Laboratory Service	Amoako DG, Everatt J, Scheepers C, Mohale T, Ntuli N, Mahlangu B, Mnguni A, Ismail A, Bhiman JN, Wolter N
hCoV-19/SouthAfrica/NICD-N21650/2021	EPI_ISL_6914029	2021-11-17	South Africa	Ampath Laboratories	National Institute for Communicable Diseases of the National Health Laboratory Service	Amoako DG, Everatt J, Scheepers C, Mohale T, Ntuli N, Mahlangu B, Mnguni A, Ismail A, Bhiman JN, Wolter N
hCoV-19/SouthAfrica/NICD-N21651/2021	EPI_ISL_6914030	2021-11-17	South Africa	Ampath Laboratories	National Institute for Communicable Diseases of the National Health Laboratory Service	Amoako DG, Everatt J, Scheepers C, Mohale T, Ntuli N, Mahlangu B, Mnguni A, Ismail A, Bhiman JN, Wolter N
hCoV-19/SouthAfrica/NICD-N21655/2021	EPI_ISL_6914031	2021-11-17	South Africa	Ampath Laboratories	National Institute for Communicable Diseases of the National Health Laboratory Service	Amoako DG, Everatt J, Scheepers C, Mohale T, Ntuli N, Mahlangu B, Mnguni A, Ismail A, Bhiman JN, Wolter N
hCoV-19/SouthAfrica/NICD-N21656/2021	EPI_ISL_6914032	2021-11-17	South Africa	Ampath Laboratories	National Institute for Communicable Diseases of the National Health Laboratory Service	Amoako DG, Everatt J, Scheepers C, Mohale T, Ntuli N, Mahlangu B, Mnguni A, Ismail A, Bhiman JN, Wolter N
hCoV-19/SouthAfrica/NICD-N21657/2021	EPI_ISL_6914033	2021-11-18	South Africa	Ampath Laboratories	National Institute for Communicable Diseases of the National Health Laboratory Service	Amoako DG, Everatt J, Scheepers C, Mohale T, Ntuli N, Mahlangu B, Mnguni A, Ismail A, Bhiman JN, Wolter N
hCoV-19/SouthAfrica/NICD-N21658/2021	EPI_ISL_6914034	2021-11-18	South Africa	Ampath Laboratories	National Institute for Communicable Diseases of the National Health Laboratory Service	Amoako DG, Everatt J, Scheepers C, Mohale T, Ntuli N, Mahlangu B, Mnguni A, Ismail A, Bhiman JN, Wolter N
hCoV-19/SouthAfrica/NICD-N21660/2021	EPI_ISL_6914035	2021-11-18	South Africa	Ampath Laboratories	National Institute for Communicable Diseases of the National Health Laboratory Service	Amoako DG, Everatt J, Scheepers C, Mohale T, Ntuli N, Mahlangu B, Mnguni A, Ismail A, Bhiman JN, Wolter N
hCoV-19/SouthAfrica/NICD-N21661/2021	EPI_ISL_6914036	2021-11-19	South Africa	Ampath Laboratories	National Institute for Communicable Diseases of the National Health Laboratory Service	Amoako DG, Everatt J, Scheepers C, Mohale T, Ntuli N, Mahlangu B, Mnguni A, Ismail A, Bhiman JN, Wolter N
hCoV-19/Ghana/TRA-2298/2021	EPI_ISL_6939033	2021-11-25	Ghana	National Influenza Centre	National Influenza Centre	William K. Ampofo, Michael Marks, Ivy A. Asante, Sharon Hsu, Benjamiin B. Lindsey, Benjamin H. Foulkes, Mildred Adusei-Poku, Bright Adu, Linda Boatemaa, Lorreta Kwasah, Quaneeta Mohktar, Joyce Appiah-Kubi, Hilda Opoku Frempong, Keren Okyerebea Attiku, Bless Seyram Agbenyo, Joseph Oliver-Commey, Ernest Asiedu, Franklin Asiedu-Bekoe, Mathew D. Parker, Thushan I de Silva,
hCoV-19/Ghana/TRA-2303/2021	EPI_ISL_6939034	2021-11-25	Ghana	National Influenza Centre	National Influenza Centre	William K. Ampofo, Michael Marks, Ivy A. Asante, Sharon Hsu, Benjamiin B. Lindsey, Benjamin H. Foulkes, Mildred Adusei-Poku, Bright Adu, Linda Boatemaa, Lorreta Kwasah, Quaneeta Mohktar, Joyce Appiah-Kubi, Hilda Opoku Frempong, Keren Okyerebea Attiku, Bless Seyram Agbenyo, Joseph Oliver-Commey, Ernest Asiedu, Franklin Asiedu-Bekoe, Mathew D. Parker, Thushan I de Silva,
hCoV-19/Ghana/TRA-2314/2021	EPI_ISL_6939035	2021-11-25	Ghana	National Influenza Centre	National Influenza Centre	William K. Ampofo, Michael Marks, Ivy A. Asante, Sharon Hsu, Benjamiin B. Lindsey, Benjamin H. Foulkes, Mildred Adusei-Poku, Bright Adu, Linda Boatemaa, Lorreta Kwasah, Quaneeta Mohktar, Joyce Appiah-Kubi, Hilda Opoku Frempong, Keren Okyerebea Attiku, Bless Seyram Agbenyo, Joseph Oliver-Commey, Ernest Asiedu, Franklin Asiedu-Bekoe, Mathew D. Parker, Thushan I de Silva,
hCoV-19/Ghana/TRA-2342/2021	EPI_ISL_6939036	2021-11-26	Ghana	National Influenza Centre	National Influenza Centre	William K. Ampofo, Michael Marks, Ivy A. Asante, Sharon Hsu, Benjamiin B. Lindsey, Benjamin H. Foulkes, Mildred Adusei-Poku, Bright Adu, Linda Boatemaa, Lorreta Kwasah, Quaneeta Mohktar, Joyce Appiah-Kubi, Hilda Opoku Frempong, Keren Okyerebea Attiku, Bless Seyram Agbenyo, Joseph Oliver-Commey, Ernest Asiedu, Franklin Asiedu-Bekoe, Mathew D. Parker, Thushan I de Silva,
hCoV-19/Ghana/TRA-2292/2021	EPI_ISL_6939038	2021-11-24	Ghana	National Influenza Centre	National Influenza Centre	William K. Ampofo, Michael Marks, Ivy A. Asante, Sharon Hsu, Benjamiin B. Lindsey, Benjamin H. Foulkes, Mildred Adusei-Poku, Bright Adu, Linda Boatemaa, Lorreta Kwasah, Quaneeta Mohktar, Joyce Appiah-Kubi, Hilda Opoku Frempong, Keren Okyerebea Attiku, Bless Seyram Agbenyo, Joseph Oliver-Commey, Ernest Asiedu, Franklin Asiedu-Bekoe, Mathew D. Parker, Thushan I de Silva,
hCoV-19/Ghana/TRA-2294/2021	EPI_ISL_6939039	2021-11-25	Ghana	National Influenza Centre	National Influenza Centre	William K. Ampofo, Michael Marks, Ivy A. Asante, Sharon Hsu, Benjamiin B. Lindsey, Benjamin H. Foulkes, Mildred Adusei-Poku, Bright Adu, Linda Boatemaa, Lorreta Kwasah, Quaneeta Mohktar, Joyce Appiah-Kubi, Hilda Opoku Frempong, Keren Okyerebea Attiku, Bless Seyram Agbenyo, Joseph Oliver-Commey, Ernest Asiedu, Franklin Asiedu-Bekoe, Mathew D. Parker, Thushan I de Silva,
hCoV-19/Ghana/TRA-2288/2021	EPI_ISL_6939041	2021-11-24	Ghana	National Influenza Centre	National Influenza Centre	William K. Ampofo, Michael Marks, Ivy A. Asante, Sharon Hsu, Benjamiin B. Lindsey, Benjamin H. Foulkes, Mildred Adusei-Poku, Bright Adu, Linda Boatemaa, Lorreta Kwasah, Quaneeta Mohktar, Joyce Appiah-Kubi, Hilda Opoku Frempong, Keren Okyerebea Attiku, Bless Seyram Agbenyo, Joseph Oliver-Commey, Ernest Asiedu, Franklin Asiedu-Bekoe, Mathew D. Parker, Thushan I de Silva,
hCoV-19/Ghana/TRA-2310/2021	EPI_ISL_6939042	2021-11-25	Ghana	National Influenza Centre	National Influenza Centre	William K. Ampofo, Michael Marks, Ivy A. Asante, Sharon Hsu, Benjamiin B. Lindsey, Benjamin H. Foulkes, Mildred Adusei-Poku, Bright Adu, Linda Boatemaa, Lorreta Kwasah, Quaneeta Mohktar, Joyce Appiah-Kubi, Hilda Opoku Frempong, Keren Okyerebea Attiku, Bless Seyram Agbenyo, Joseph Oliver-Commey, Ernest Asiedu, Franklin Asiedu-Bekoe, Mathew D. Parker, Thushan I de Silva,
hCoV-19/Ghana/TRA-2311/2021	EPI_ISL_6939043	2021-11-25	Ghana	National Influenza Centre	National Influenza Centre	William K. Ampofo, Michael Marks, Ivy A. Asante, Sharon Hsu, Benjamiin B. Lindsey, Benjamin H. Foulkes, Mildred Adusei-Poku, Bright Adu, Linda Boatemaa, Lorreta Kwasah, Quaneeta Mohktar, Joyce Appiah-Kubi, Hilda Opoku Frempong, Keren Okyerebea Attiku, Bless Seyram Agbenyo, Joseph Oliver-Commey, Ernest Asiedu, Franklin Asiedu-Bekoe, Mathew D. Parker, Thushan I de Silva,
hCoV-19/Ghana/TRA-2312/2021	EPI_ISL_6939044	2021-11-25	Ghana	National Influenza Centre	National Influenza Centre	William K. Ampofo, Michael Marks, Ivy A. Asante, Sharon Hsu, Benjamiin B. Lindsey, Benjamin H. Foulkes, Mildred Adusei-Poku, Bright Adu, Linda Boatemaa, Lorreta Kwasah, Quaneeta Mohktar, Joyce Appiah-Kubi, Hilda Opoku Frempong, Keren Okyerebea Attiku, Bless Seyram Agbenyo, Joseph Oliver-Commey, Ernest Asiedu, Franklin Asiedu-Bekoe, Mathew D. Parker, Thushan I de Silva,
hCoV-19/Ghana/TRA-2317/2021	EPI_ISL_6939045	2021-11-25	Ghana	National Influenza Centre	National Influenza Centre	William K. Ampofo, Michael Marks, Ivy A. Asante, Sharon Hsu, Benjamiin B. Lindsey, Benjamin H. Foulkes, Mildred Adusei-Poku, Bright Adu, Linda Boatemaa, Lorreta Kwasah, Quaneeta Mohktar, Joyce Appiah-Kubi, Hilda Opoku Frempong, Keren Okyerebea Attiku, Bless Seyram Agbenyo, Joseph Oliver-Commey, Ernest Asiedu, Franklin Asiedu-Bekoe, Mathew D. Parker, Thushan I de Silva,
hCoV-19/Ghana/TRA-2339/2021	EPI_ISL_6939046	2021-11-26	Ghana	National Influenza Centre	National Influenza Centre	William K. Ampofo, Michael Marks, Ivy A. Asante, Sharon Hsu, Benjamiin B. Lindsey, Benjamin H. Foulkes, Mildred Adusei-Poku, Bright Adu, Linda Boatemaa, Lorreta Kwasah, Quaneeta Mohktar, Joyce Appiah-Kubi, Hilda Opoku Frempong, Keren Okyerebea Attiku, Bless Seyram Agbenyo, Joseph Oliver-Commey, Ernest Asiedu, Franklin Asiedu-Bekoe, Mathew D. Parker, Thushan I de Silva,
hCoV-19/Ghana/TRA-2286/2021	EPI_ISL_6939047	2021-11-24	Ghana	National Influenza Centre	National Influenza Centre	William K. Ampofo, Michael Marks, Ivy A. Asante, Sharon Hsu, Benjamiin B. Lindsey, Benjamin H. Foulkes, Mildred Adusei-Poku, Bright Adu, Linda Boatemaa, Lorreta Kwasah, Quaneeta Mohktar, Joyce Appiah-Kubi, Hilda Opoku Frempong, Keren Okyerebea Attiku, Bless Seyram Agbenyo, Joseph Oliver-Commey, Ernest Asiedu, Franklin Asiedu-Bekoe, Mathew D. Parker, Thushan I de Silva,
hCoV-19/Ghana/TRA-2275/2021	EPI_ISL_6939048	2021-11-24	Ghana	National Influenza Centre	National Influenza Centre	William K. Ampofo, Michael Marks, Ivy A. Asante, Sharon Hsu, Benjamiin B. Lindsey, Benjamin H. Foulkes, Mildred Adusei-Poku, Bright Adu, Linda Boatemaa, Lorreta Kwasah, Quaneeta Mohktar, Joyce Appiah-Kubi, Hilda Opoku Frempong, Keren Okyerebea Attiku, Bless Seyram Agbenyo, Joseph Oliver-Commey, Ernest Asiedu, Franklin Asiedu-Bekoe, Mathew D. Parker, Thushan I de Silva,
hCoV-19/Ghana/TRA-2299/2021	EPI_ISL_6939049	2021-11-25	Ghana	National Influenza Centre	National Influenza Centre	William K. Ampofo, Michael Marks, Ivy A. Asante, Sharon Hsu, Benjamiin B. Lindsey, Benjamin H. Foulkes, Mildred Adusei-Poku, Bright Adu, Linda Boatemaa, Lorreta Kwasah, Quaneeta Mohktar, Joyce Appiah-Kubi, Hilda Opoku Frempong, Keren Okyerebea Attiku, Bless Seyram Agbenyo, Joseph Oliver-Commey, Ernest Asiedu, Franklin Asiedu-Bekoe, Mathew D. Parker, Thushan I de Silva,
hCoV-19/Ghana/TRA-2315/2021	EPI_ISL_6939050	2021-11-25	Ghana	National Influenza Centre	National Influenza Centre	William K. Ampofo, Michael Marks, Ivy A. Asante, Sharon Hsu, Benjamiin B. Lindsey, Benjamin H. Foulkes, Mildred Adusei-Poku, Bright Adu, Linda Boatemaa, Lorreta Kwasah, Quaneeta Mohktar, Joyce Appiah-Kubi, Hilda Opoku Frempong, Keren Okyerebea Attiku, Bless Seyram Agbenyo, Joseph Oliver-Commey, Ernest Asiedu, Franklin Asiedu-Bekoe, Mathew D. Parker, Thushan I de Silva,
hCoV-19/Ghana/TRA-2289/2021	EPI_ISL_6939051	2021-11-24	Ghana	National Influenza Centre	National Influenza Centre	William K. Ampofo, Michael Marks, Ivy A. Asante, Sharon Hsu, Benjamiin B. Lindsey, Benjamin H. Foulkes, Mildred Adusei-Poku, Bright Adu, Linda Boatemaa, Lorreta Kwasah, Quaneeta Mohktar, Joyce Appiah-Kubi, Hilda Opoku Frempong, Keren Okyerebea Attiku, Bless Seyram Agbenyo, Joseph Oliver-Commey, Ernest Asiedu, Franklin Asiedu-Bekoe, Mathew D. Parker, Thushan I de Silva,
hCoV-19/Ghana/TRA-2309/2021	EPI_ISL_6939052	2021-11-25	Ghana	National Influenza Centre	National Influenza Centre	William K. Ampofo, Michael Marks, Ivy A. Asante, Sharon Hsu, Benjamiin B. Lindsey, Benjamin H. Foulkes, Mildred Adusei-Poku, Bright Adu, Linda Boatemaa, Lorreta Kwasah, Quaneeta Mohktar, Joyce Appiah-Kubi, Hilda Opoku Frempong, Keren Okyerebea Attiku, Bless Seyram Agbenyo, Joseph Oliver-Commey, Ernest Asiedu, Franklin Asiedu-Bekoe, Mathew D. Parker, Thushan I de Silva,
hCoV-19/Ghana/TRA-2280/2021	EPI_ISL_6939053	2021-11-24	Ghana	National Influenza Centre	National Influenza Centre	William K. Ampofo, Michael Marks, Ivy A. Asante, Sharon Hsu, Benjamiin B. Lindsey, Benjamin H. Foulkes, Mildred Adusei-Poku, Bright Adu, Linda Boatemaa, Lorreta Kwasah, Quaneeta Mohktar, Joyce Appiah-Kubi, Hilda Opoku Frempong, Keren Okyerebea Attiku, Bless Seyram Agbenyo, Joseph Oliver-Commey, Ernest Asiedu, Franklin Asiedu-Bekoe, Mathew D. Parker, Thushan I de Silva,
hCoV-19/Ghana/TRA-2307/2021	EPI_ISL_6939054	2021-11-25	Ghana	National Influenza Centre	National Influenza Centre	William K. Ampofo, Michael Marks, Ivy A. Asante, Sharon Hsu, Benjamiin B. Lindsey, Benjamin H. Foulkes, Mildred Adusei-Poku, Bright Adu, Linda Boatemaa, Lorreta Kwasah, Quaneeta Mohktar, Joyce Appiah-Kubi, Hilda Opoku Frempong, Keren Okyerebea Attiku, Bless Seyram Agbenyo, Joseph Oliver-Commey, Ernest Asiedu, Franklin Asiedu-Bekoe, Mathew D. Parker, Thushan I de Silva,
hCoV-19/Ghana/TRA-2306/2021	EPI_ISL_6939056	2021-11-25	Ghana	National Influenza Centre	National Influenza Centre	William K. Ampofo, Michael Marks, Ivy A. Asante, Sharon Hsu, Benjamiin B. Lindsey, Benjamin H. Foulkes, Mildred Adusei-Poku, Bright Adu, Linda Boatemaa, Lorreta Kwasah, Quaneeta Mohktar, Joyce Appiah-Kubi, Hilda Opoku Frempong, Keren Okyerebea Attiku, Bless Seyram Agbenyo, Joseph Oliver-Commey, Ernest Asiedu, Franklin Asiedu-Bekoe, Mathew D. Parker, Thushan I de Silva,
hCoV-19/Ghana/TRA-2296/2021	EPI_ISL_6939057	2021-11-25	Ghana	National Influenza Centre	National Influenza Centre	William K. Ampofo, Michael Marks, Ivy A. Asante, Sharon Hsu, Benjamiin B. Lindsey, Benjamin H. Foulkes, Mildred Adusei-Poku, Bright Adu, Linda Boatemaa, Lorreta Kwasah, Quaneeta Mohktar, Joyce Appiah-Kubi, Hilda Opoku Frempong, Keren Okyerebea Attiku, Bless Seyram Agbenyo, Joseph Oliver-Commey, Ernest Asiedu, Franklin Asiedu-Bekoe, Mathew D. Parker, Thushan I de Silva,
hCoV-19/Ghana/TRA-2271/2021	EPI_ISL_6939058	2021-11-24	Ghana	National Influenza Centre	National Influenza Centre	William K. Ampofo, Michael Marks, Ivy A. Asante, Sharon Hsu, Benjamiin B. Lindsey, Benjamin H. Foulkes, Mildred Adusei-Poku, Bright Adu, Linda Boatemaa, Lorreta Kwasah, Quaneeta Mohktar, Joyce Appiah-Kubi, Hilda Opoku Frempong, Keren Okyerebea Attiku, Bless Seyram Agbenyo, Joseph Oliver-Commey, Ernest Asiedu, Franklin Asiedu-Bekoe, Mathew D. Parker, Thushan I de Silva,
hCoV-19/Ghana/TRA-2261/2021	EPI_ISL_6939059	2021-11-23	Ghana	National Influenza Centre	National Influenza Centre	William K. Ampofo, Michael Marks, Ivy A. Asante, Sharon Hsu, Benjamiin B. Lindsey, Benjamin H. Foulkes, Mildred Adusei-Poku, Bright Adu, Linda Boatemaa, Lorreta Kwasah, Quaneeta Mohktar, Joyce Appiah-Kubi, Hilda Opoku Frempong, Keren Okyerebea Attiku, Bless Seyram Agbenyo, Joseph Oliver-Commey, Ernest Asiedu, Franklin Asiedu-Bekoe, Mathew D. Parker, Thushan I de Silva,
hCoV-19/Ghana/TRA-2265/2021	EPI_ISL_6939060	2021-11-23	Ghana	National Influenza Centre	National Influenza Centre	William K. Ampofo, Michael Marks, Ivy A. Asante, Sharon Hsu, Benjamiin B. Lindsey, Benjamin H. Foulkes, Mildred Adusei-Poku, Bright Adu, Linda Boatemaa, Lorreta Kwasah, Quaneeta Mohktar, Joyce Appiah-Kubi, Hilda Opoku Frempong, Keren Okyerebea Attiku, Bless Seyram Agbenyo, Joseph Oliver-Commey, Ernest Asiedu, Franklin Asiedu-Bekoe, Mathew D. Parker, Thushan I de Silva,
hCoV-19/Ghana/TRA-2282/2021	EPI_ISL_6939061	2021-11-24	Ghana	National Influenza Centre	National Influenza Centre	William K. Ampofo, Michael Marks, Ivy A. Asante, Sharon Hsu, Benjamiin B. Lindsey, Benjamin H. Foulkes, Mildred Adusei-Poku, Bright Adu, Linda Boatemaa, Lorreta Kwasah, Quaneeta Mohktar, Joyce Appiah-Kubi, Hilda Opoku Frempong, Keren Okyerebea Attiku, Bless Seyram Agbenyo, Joseph Oliver-Commey, Ernest Asiedu, Franklin Asiedu-Bekoe, Mathew D. Parker, Thushan I de Silva,
hCoV-19/Ghana/TRA-2283/2021	EPI_ISL_6939062	2021-11-24	Ghana	National Influenza Centre	National Influenza Centre	William K. Ampofo, Michael Marks, Ivy A. Asante, Sharon Hsu, Benjamiin B. Lindsey, Benjamin H. Foulkes, Mildred Adusei-Poku, Bright Adu, Linda Boatemaa, Lorreta Kwasah, Quaneeta Mohktar, Joyce Appiah-Kubi, Hilda Opoku Frempong, Keren Okyerebea Attiku, Bless Seyram Agbenyo, Joseph Oliver-Commey, Ernest Asiedu, Franklin Asiedu-Bekoe, Mathew D. Parker, Thushan I de Silva,
hCoV-19/Ghana/TRA-2284/2021	EPI_ISL_6939063	2021-11-24	Ghana	National Influenza Centre	National Influenza Centre	William K. Ampofo, Michael Marks, Ivy A. Asante, Sharon Hsu, Benjamiin B. Lindsey, Benjamin H. Foulkes, Mildred Adusei-Poku, Bright Adu, Linda Boatemaa, Lorreta Kwasah, Quaneeta Mohktar, Joyce Appiah-Kubi, Hilda Opoku Frempong, Keren Okyerebea Attiku, Bless Seyram Agbenyo, Joseph Oliver-Commey, Ernest Asiedu, Franklin Asiedu-Bekoe, Mathew D. Parker, Thushan I de Silva,
hCoV-19/Ghana/TRA-2291/2021	EPI_ISL_6939064	2021-11-24	Ghana	National Influenza Centre	National Influenza Centre	William K. Ampofo, Michael Marks, Ivy A. Asante, Sharon Hsu, Benjamiin B. Lindsey, Benjamin H. Foulkes, Mildred Adusei-Poku, Bright Adu, Linda Boatemaa, Lorreta Kwasah, Quaneeta Mohktar, Joyce Appiah-Kubi, Hilda Opoku Frempong, Keren Okyerebea Attiku, Bless Seyram Agbenyo, Joseph Oliver-Commey, Ernest Asiedu, Franklin Asiedu-Bekoe, Mathew D. Parker, Thushan I de Silva,
hCoV-19/Ghana/TRA-2308/2021	EPI_ISL_6939065	2021-11-25	Ghana	National Influenza Centre	National Influenza Centre	William K. Ampofo, Michael Marks, Ivy A. Asante, Sharon Hsu, Benjamiin B. Lindsey, Benjamin H. Foulkes, Mildred Adusei-Poku, Bright Adu, Linda Boatemaa, Lorreta Kwasah, Quaneeta Mohktar, Joyce Appiah-Kubi, Hilda Opoku Frempong, Keren Okyerebea Attiku, Bless Seyram Agbenyo, Joseph Oliver-Commey, Ernest Asiedu, Franklin Asiedu-Bekoe, Mathew D. Parker, Thushan I de Silva,
hCoV-19/Ghana/TRA-2249/2021	EPI_ISL_6939066	2021-11-21	Ghana	National Influenza Centre	National Influenza Centre	William K. Ampofo, Michael Marks, Ivy A. Asante, Sharon Hsu, Benjamiin B. Lindsey, Benjamin H. Foulkes, Mildred Adusei-Poku, Bright Adu, Linda Boatemaa, Lorreta Kwasah, Quaneeta Mohktar, Joyce Appiah-Kubi, Hilda Opoku Frempong, Keren Okyerebea Attiku, Bless Seyram Agbenyo, Joseph Oliver-Commey, Ernest Asiedu, Franklin Asiedu-Bekoe, Mathew D. Parker, Thushan I de Silva,
hCoV-19/Ghana/TRA-2300/2021	EPI_ISL_6939067	2021-11-25	Ghana	National Influenza Centre	National Influenza Centre	William K. Ampofo, Michael Marks, Ivy A. Asante, Sharon Hsu, Benjamiin B. Lindsey, Benjamin H. Foulkes, Mildred Adusei-Poku, Bright Adu, Linda Boatemaa, Lorreta Kwasah, Quaneeta Mohktar, Joyce Appiah-Kubi, Hilda Opoku Frempong, Keren Okyerebea Attiku, Bless Seyram Agbenyo, Joseph Oliver-Commey, Ernest Asiedu, Franklin Asiedu-Bekoe, Mathew D. Parker, Thushan I de Silva,
hCoV-19/Ghana/TRA-2290/2021	EPI_ISL_6939068	2021-11-24	Ghana	National Influenza Centre	National Influenza Centre	William K. Ampofo, Michael Marks, Ivy A. Asante, Sharon Hsu, Benjamiin B. Lindsey, Benjamin H. Foulkes, Mildred Adusei-Poku, Bright Adu, Linda Boatemaa, Lorreta Kwasah, Quaneeta Mohktar, Joyce Appiah-Kubi, Hilda Opoku Frempong, Keren Okyerebea Attiku, Bless Seyram Agbenyo, Joseph Oliver-Commey, Ernest Asiedu, Franklin Asiedu-Bekoe, Mathew D. Parker, Thushan I de Silva,
hCoV-19/Reunion/PIMIT_23035/2021	EPI_ISL_6980876	2021-11-29	Reunion	Cerballiance, Reunion	UMR PIMIT	David A Wilkinson; Patrick Mavingui
hCoV-19/SouthAfrica/CERI-KRISP-K032301/2021	EPI_ISL_7015172	2021-11-17	South Africa	ZARV/NHLS,¬†Department Medical Virology,¬†University of Pretoria	CERI, Centre for Epidemic Response and Innvoation, Stellenbosch University and KRISP, KZN Research Innovation and Sequencing Platform, UKZN.	Amy Strydom, Adriano Mendes, Micheala Davids, Sim Mayaphi and Marietjie Venter, Giandhari J, Pillay S, Naidoo Y, Ramphal U, Ramphal Y, Arisha Maharaj, San JE, Tshiabuila D, Tegally H, Wilkinson E, de Oliveira T
hCoV-19/SouthAfrica/CERI-KRISP-K032302/2021	EPI_ISL_7015173	2021-11-17	South Africa	ZARV/NHLS,¬†Department Medical Virology,¬†University of Pretoria	CERI, Centre for Epidemic Response and Innvoation, Stellenbosch University and KRISP, KZN Research Innovation and Sequencing Platform, UKZN.	Amy Strydom, Adriano Mendes, Micheala Davids, Sim Mayaphi and Marietjie Venter, Giandhari J, Pillay S, Naidoo Y, Ramphal U, Ramphal Y, Arisha Maharaj, San JE, Tshiabuila D, Tegally H, Wilkinson E, de Oliveira T
hCoV-19/SouthAfrica/CERI-KRISP-K032303/2021	EPI_ISL_7015174	2021-11-17	South Africa	ZARV/NHLS,¬†Department Medical Virology,¬†University of Pretoria	CERI, Centre for Epidemic Response and Innvoation, Stellenbosch University and KRISP, KZN Research Innovation and Sequencing Platform, UKZN.	Amy Strydom, Adriano Mendes, Micheala Davids, Sim Mayaphi and Marietjie Venter, Giandhari J, Pillay S, Naidoo Y, Ramphal U, Ramphal Y, Arisha Maharaj, San JE, Tshiabuila D, Tegally H, Wilkinson E, de Oliveira T
hCoV-19/SouthAfrica/CERI-KRISP-K032305/2021	EPI_ISL_7015175	2021-11-17	South Africa	ZARV/NHLS,¬†Department Medical Virology,¬†University of Pretoria	CERI, Centre for Epidemic Response and Innvoation, Stellenbosch University and KRISP, KZN Research Innovation and Sequencing Platform, UKZN.	Amy Strydom, Adriano Mendes, Micheala Davids, Sim Mayaphi and Marietjie Venter, Giandhari J, Pillay S, Naidoo Y, Ramphal U, Ramphal Y, Arisha Maharaj, San JE, Tshiabuila D, Tegally H, Wilkinson E, de Oliveira T
hCoV-19/SouthAfrica/CERI-KRISP-K032306/2021	EPI_ISL_7015176	2021-11-17	South Africa	ZARV/NHLS,¬†Department Medical Virology,¬†University of Pretoria	CERI, Centre for Epidemic Response and Innvoation, Stellenbosch University and KRISP, KZN Research Innovation and Sequencing Platform, UKZN.	Amy Strydom, Adriano Mendes, Micheala Davids, Sim Mayaphi and Marietjie Venter, Giandhari J, Pillay S, Naidoo Y, Ramphal U, Ramphal Y, Arisha Maharaj, San JE, Tshiabuila D, Tegally H, Wilkinson E, de Oliveira T
hCoV-19/SouthAfrica/CERI-KRISP-K032309/2021	EPI_ISL_7015177	2021-11-17	South Africa	ZARV/NHLS,¬†Department Medical Virology,¬†University of Pretoria	CERI, Centre for Epidemic Response and Innvoation, Stellenbosch University and KRISP, KZN Research Innovation and Sequencing Platform, UKZN.	Amy Strydom, Adriano Mendes, Micheala Davids, Sim Mayaphi and Marietjie Venter, Giandhari J, Pillay S, Naidoo Y, Ramphal U, Ramphal Y, Arisha Maharaj, San JE, Tshiabuila D, Tegally H, Wilkinson E, de Oliveira T
hCoV-19/SouthAfrica/CERI-KRISP-K032310/2021	EPI_ISL_7015178	2021-11-17	South Africa	ZARV/NHLS,¬†Department Medical Virology,¬†University of Pretoria	CERI, Centre for Epidemic Response and Innvoation, Stellenbosch University and KRISP, KZN Research Innovation and Sequencing Platform, UKZN.	Amy Strydom, Adriano Mendes, Micheala Davids, Sim Mayaphi and Marietjie Venter, Giandhari J, Pillay S, Naidoo Y, Ramphal U, Ramphal Y, Arisha Maharaj, San JE, Tshiabuila D, Tegally H, Wilkinson E, de Oliveira T
hCoV-19/SouthAfrica/CERI-KRISP-K032311/2021	EPI_ISL_7015179	2021-11-17	South Africa	ZARV/NHLS,¬†Department Medical Virology,¬†University of Pretoria	CERI, Centre for Epidemic Response and Innvoation, Stellenbosch University and KRISP, KZN Research Innovation and Sequencing Platform, UKZN.	Amy Strydom, Adriano Mendes, Micheala Davids, Sim Mayaphi and Marietjie Venter, Giandhari J, Pillay S, Naidoo Y, Ramphal U, Ramphal Y, Arisha Maharaj, San JE, Tshiabuila D, Tegally H, Wilkinson E, de Oliveira T
hCoV-19/SouthAfrica/CERI-KRISP-K032312/2021	EPI_ISL_7015180	2021-11-17	South Africa	ZARV/NHLS,¬†Department Medical Virology,¬†University of Pretoria	CERI, Centre for Epidemic Response and Innvoation, Stellenbosch University and KRISP, KZN Research Innovation and Sequencing Platform, UKZN.	Amy Strydom, Adriano Mendes, Micheala Davids, Sim Mayaphi and Marietjie Venter, Giandhari J, Pillay S, Naidoo Y, Ramphal U, Ramphal Y, Arisha Maharaj, San JE, Tshiabuila D, Tegally H, Wilkinson E, de Oliveira T
hCoV-19/SouthAfrica/CERI-KRISP-K032313/2021	EPI_ISL_7015181	2021-11-17	South Africa	ZARV/NHLS,¬†Department Medical Virology,¬†University of Pretoria	CERI, Centre for Epidemic Response and Innvoation, Stellenbosch University and KRISP, KZN Research Innovation and Sequencing Platform, UKZN.	Amy Strydom, Adriano Mendes, Micheala Davids, Sim Mayaphi and Marietjie Venter, Giandhari J, Pillay S, Naidoo Y, Ramphal U, Ramphal Y, Arisha Maharaj, San JE, Tshiabuila D, Tegally H, Wilkinson E, de Oliveira T
hCoV-19/SouthAfrica/CERI-KRISP-K032315/2021	EPI_ISL_7015182	2021-11-17	South Africa	ZARV/NHLS,¬†Department Medical Virology,¬†University of Pretoria	CERI, Centre for Epidemic Response and Innvoation, Stellenbosch University and KRISP, KZN Research Innovation and Sequencing Platform, UKZN.	Amy Strydom, Adriano Mendes, Micheala Davids, Sim Mayaphi and Marietjie Venter, Giandhari J, Pillay S, Naidoo Y, Ramphal U, Ramphal Y, Arisha Maharaj, San JE, Tshiabuila D, Tegally H, Wilkinson E, de Oliveira T
hCoV-19/SouthAfrica/CERI-KRISP-K032316/2021	EPI_ISL_7015183	2021-11-17	South Africa	ZARV/NHLS,¬†Department Medical Virology,¬†University of Pretoria	CERI, Centre for Epidemic Response and Innvoation, Stellenbosch University and KRISP, KZN Research Innovation and Sequencing Platform, UKZN.	Amy Strydom, Adriano Mendes, Micheala Davids, Sim Mayaphi and Marietjie Venter, Giandhari J, Pillay S, Naidoo Y, Ramphal U, Ramphal Y, Arisha Maharaj, San JE, Tshiabuila D, Tegally H, Wilkinson E, de Oliveira T
hCoV-19/SouthAfrica/CERI-KRISP-K032320/2021	EPI_ISL_7015184	2021-11-17	South Africa	ZARV/NHLS,¬†Department Medical Virology,¬†University of Pretoria	CERI, Centre for Epidemic Response and Innvoation, Stellenbosch University and KRISP, KZN Research Innovation and Sequencing Platform, UKZN.	Amy Strydom, Adriano Mendes, Micheala Davids, Sim Mayaphi and Marietjie Venter, Giandhari J, Pillay S, Naidoo Y, Ramphal U, Ramphal Y, Arisha Maharaj, San JE, Tshiabuila D, Tegally H, Wilkinson E, de Oliveira T
hCoV-19/SouthAfrica/CERI-KRISP-K032321/2021	EPI_ISL_7015185	2021-11-17	South Africa	ZARV/NHLS,¬†Department Medical Virology,¬†University of Pretoria	CERI, Centre for Epidemic Response and Innvoation, Stellenbosch University and KRISP, KZN Research Innovation and Sequencing Platform, UKZN.	Amy Strydom, Adriano Mendes, Micheala Davids, Sim Mayaphi and Marietjie Venter, Giandhari J, Pillay S, Naidoo Y, Ramphal U, Ramphal Y, Arisha Maharaj, San JE, Tshiabuila D, Tegally H, Wilkinson E, de Oliveira T
hCoV-19/SouthAfrica/CERI-KRISP-K032322/2021	EPI_ISL_7015186	2021-11-17	South Africa	ZARV/NHLS,¬†Department Medical Virology,¬†University of Pretoria	CERI, Centre for Epidemic Response and Innvoation, Stellenbosch University and KRISP, KZN Research Innovation and Sequencing Platform, UKZN.	Amy Strydom, Adriano Mendes, Micheala Davids, Sim Mayaphi and Marietjie Venter, Giandhari J, Pillay S, Naidoo Y, Ramphal U, Ramphal Y, Arisha Maharaj, San JE, Tshiabuila D, Tegally H, Wilkinson E, de Oliveira T
hCoV-19/SouthAfrica/CERI-KRISP-K032323/2021	EPI_ISL_7015187	2021-11-17	South Africa	ZARV/NHLS,¬†Department Medical Virology,¬†University of Pretoria	CERI, Centre for Epidemic Response and Innvoation, Stellenbosch University and KRISP, KZN Research Innovation and Sequencing Platform, UKZN.	Amy Strydom, Adriano Mendes, Micheala Davids, Sim Mayaphi and Marietjie Venter, Giandhari J, Pillay S, Naidoo Y, Ramphal U, Ramphal Y, Arisha Maharaj, San JE, Tshiabuila D, Tegally H, Wilkinson E, de Oliveira T
hCoV-19/SouthAfrica/CERI-KRISP-K032325/2021	EPI_ISL_7015188	2021-11-17	South Africa	ZARV/NHLS,¬†Department Medical Virology,¬†University of Pretoria	CERI, Centre for Epidemic Response and Innvoation, Stellenbosch University and KRISP, KZN Research Innovation and Sequencing Platform, UKZN.	Amy Strydom, Adriano Mendes, Micheala Davids, Sim Mayaphi and Marietjie Venter, Giandhari J, Pillay S, Naidoo Y, Ramphal U, Ramphal Y, Arisha Maharaj, San JE, Tshiabuila D, Tegally H, Wilkinson E, de Oliveira T
hCoV-19/SouthAfrica/CERI-KRISP-K032327/2021	EPI_ISL_7015189	2021-11-17	South Africa	ZARV/NHLS,¬†Department Medical Virology,¬†University of Pretoria	CERI, Centre for Epidemic Response and Innvoation, Stellenbosch University and KRISP, KZN Research Innovation and Sequencing Platform, UKZN.	Amy Strydom, Adriano Mendes, Micheala Davids, Sim Mayaphi and Marietjie Venter, Giandhari J, Pillay S, Naidoo Y, Ramphal U, Ramphal Y, Arisha Maharaj, San JE, Tshiabuila D, Tegally H, Wilkinson E, de Oliveira T
hCoV-19/SouthAfrica/CERI-KRISP-K032329/2021	EPI_ISL_7015190	2021-11-16	South Africa	ZARV/NHLS,¬†Department Medical Virology,¬†University of Pretoria	CERI, Centre for Epidemic Response and Innvoation, Stellenbosch University and KRISP, KZN Research Innovation and Sequencing Platform, UKZN.	Amy Strydom, Adriano Mendes, Micheala Davids, Sim Mayaphi and Marietjie Venter, Giandhari J, Pillay S, Naidoo Y, Ramphal U, Ramphal Y, Arisha Maharaj, San JE, Tshiabuila D, Tegally H, Wilkinson E, de Oliveira T
hCoV-19/SouthAfrica/CERI-KRISP-K032330/2021	EPI_ISL_7015191	2021-11-16	South Africa	ZARV/NHLS,¬†Department Medical Virology,¬†University of Pretoria	CERI, Centre for Epidemic Response and Innvoation, Stellenbosch University and KRISP, KZN Research Innovation and Sequencing Platform, UKZN.	Amy Strydom, Adriano Mendes, Micheala Davids, Sim Mayaphi and Marietjie Venter, Giandhari J, Pillay S, Naidoo Y, Ramphal U, Ramphal Y, Arisha Maharaj, San JE, Tshiabuila D, Tegally H, Wilkinson E, de Oliveira T
hCoV-19/SouthAfrica/CERI-KRISP-K032333/2021	EPI_ISL_7015192	2021-11-16	South Africa	ZARV/NHLS,¬†Department Medical Virology,¬†University of Pretoria	CERI, Centre for Epidemic Response and Innvoation, Stellenbosch University and KRISP, KZN Research Innovation and Sequencing Platform, UKZN.	Amy Strydom, Adriano Mendes, Micheala Davids, Sim Mayaphi and Marietjie Venter, Giandhari J, Pillay S, Naidoo Y, Ramphal U, Ramphal Y, Arisha Maharaj, San JE, Tshiabuila D, Tegally H, Wilkinson E, de Oliveira T
hCoV-19/SouthAfrica/CERI-KRISP-K032334/2021	EPI_ISL_7015193	2021-11-16	South Africa	ZARV/NHLS,¬†Department Medical Virology,¬†University of Pretoria	CERI, Centre for Epidemic Response and Innvoation, Stellenbosch University and KRISP, KZN Research Innovation and Sequencing Platform, UKZN.	Amy Strydom, Adriano Mendes, Micheala Davids, Sim Mayaphi and Marietjie Venter, Giandhari J, Pillay S, Naidoo Y, Ramphal U, Ramphal Y, Arisha Maharaj, San JE, Tshiabuila D, Tegally H, Wilkinson E, de Oliveira T
hCoV-19/SouthAfrica/CERI-KRISP-K032335/2021	EPI_ISL_7015194	2021-11-16	South Africa	ZARV/NHLS,¬†Department Medical Virology,¬†University of Pretoria	CERI, Centre for Epidemic Response and Innvoation, Stellenbosch University and KRISP, KZN Research Innovation and Sequencing Platform, UKZN.	Amy Strydom, Adriano Mendes, Micheala Davids, Sim Mayaphi and Marietjie Venter, Giandhari J, Pillay S, Naidoo Y, Ramphal U, Ramphal Y, Arisha Maharaj, San JE, Tshiabuila D, Tegally H, Wilkinson E, de Oliveira T
hCoV-19/SouthAfrica/CERI-KRISP-K032336/2021	EPI_ISL_7015195	2021-11-16	South Africa	ZARV/NHLS,¬†Department Medical Virology,¬†University of Pretoria	CERI, Centre for Epidemic Response and Innvoation, Stellenbosch University and KRISP, KZN Research Innovation and Sequencing Platform, UKZN.	Amy Strydom, Adriano Mendes, Micheala Davids, Sim Mayaphi and Marietjie Venter, Giandhari J, Pillay S, Naidoo Y, Ramphal U, Ramphal Y, Arisha Maharaj, San JE, Tshiabuila D, Tegally H, Wilkinson E, de Oliveira T
hCoV-19/SouthAfrica/CERI-KRISP-K032337/2021	EPI_ISL_7015196	2021-11-16	South Africa	ZARV/NHLS,¬†Department Medical Virology,¬†University of Pretoria	CERI, Centre for Epidemic Response and Innvoation, Stellenbosch University and KRISP, KZN Research Innovation and Sequencing Platform, UKZN.	Amy Strydom, Adriano Mendes, Micheala Davids, Sim Mayaphi and Marietjie Venter, Giandhari J, Pillay S, Naidoo Y, Ramphal U, Ramphal Y, Arisha Maharaj, San JE, Tshiabuila D, Tegally H, Wilkinson E, de Oliveira T
hCoV-19/SouthAfrica/CERI-KRISP-K032339/2021	EPI_ISL_7015197	2021-11-16	South Africa	ZARV/NHLS,¬†Department Medical Virology,¬†University of Pretoria	CERI, Centre for Epidemic Response and Innvoation, Stellenbosch University and KRISP, KZN Research Innovation and Sequencing Platform, UKZN.	Amy Strydom, Adriano Mendes, Micheala Davids, Sim Mayaphi and Marietjie Venter, Giandhari J, Pillay S, Naidoo Y, Ramphal U, Ramphal Y, Arisha Maharaj, San JE, Tshiabuila D, Tegally H, Wilkinson E, de Oliveira T
hCoV-19/SouthAfrica/CERI-KRISP-K032346/2021	EPI_ISL_7015198	2021-11-16	South Africa	ZARV/NHLS,¬†Department Medical Virology,¬†University of Pretoria	CERI, Centre for Epidemic Response and Innvoation, Stellenbosch University and KRISP, KZN Research Innovation and Sequencing Platform, UKZN.	Amy Strydom, Adriano Mendes, Micheala Davids, Sim Mayaphi and Marietjie Venter, Giandhari J, Pillay S, Naidoo Y, Ramphal U, Ramphal Y, Arisha Maharaj, San JE, Tshiabuila D, Tegally H, Wilkinson E, de Oliveira T
hCoV-19/SouthAfrica/CERI-KRISP-K032347/2021	EPI_ISL_7015199	2021-11-16	South Africa	ZARV/NHLS,¬†Department Medical Virology,¬†University of Pretoria	CERI, Centre for Epidemic Response and Innvoation, Stellenbosch University and KRISP, KZN Research Innovation and Sequencing Platform, UKZN.	Amy Strydom, Adriano Mendes, Micheala Davids, Sim Mayaphi and Marietjie Venter, Giandhari J, Pillay S, Naidoo Y, Ramphal U, Ramphal Y, Arisha Maharaj, San JE, Tshiabuila D, Tegally H, Wilkinson E, de Oliveira T
hCoV-19/SouthAfrica/CERI-KRISP-K032348_2/2021	EPI_ISL_7015200	2021-11-16	South Africa	ZARV/NHLS,¬†Department Medical Virology,¬†University of Pretoria	CERI, Centre for Epidemic Response and Innvoation, Stellenbosch University and KRISP, KZN Research Innovation and Sequencing Platform, UKZN.	Amy Strydom, Adriano Mendes, Micheala Davids, Sim Mayaphi and Marietjie Venter, Giandhari J, Pillay S, Naidoo Y, Ramphal U, Ramphal Y, Arisha Maharaj, San JE, Tshiabuila D, Tegally H, Wilkinson E, de Oliveira T
hCoV-19/SouthAfrica/CERI-KRISP-K032352/2021	EPI_ISL_7015201	2021-11-16	South Africa	ZARV/NHLS,¬†Department Medical Virology,¬†University of Pretoria	CERI, Centre for Epidemic Response and Innvoation, Stellenbosch University and KRISP, KZN Research Innovation and Sequencing Platform, UKZN.	Amy Strydom, Adriano Mendes, Micheala Davids, Sim Mayaphi and Marietjie Venter, Giandhari J, Pillay S, Naidoo Y, Ramphal U, Ramphal Y, Arisha Maharaj, San JE, Tshiabuila D, Tegally H, Wilkinson E, de Oliveira T
hCoV-19/SouthAfrica/CERI-KRISP-K032353/2021	EPI_ISL_7015202	2021-11-16	South Africa	ZARV/NHLS,¬†Department Medical Virology,¬†University of Pretoria	CERI, Centre for Epidemic Response and Innvoation, Stellenbosch University and KRISP, KZN Research Innovation and Sequencing Platform, UKZN.	Amy Strydom, Adriano Mendes, Micheala Davids, Sim Mayaphi and Marietjie Venter, Giandhari J, Pillay S, Naidoo Y, Ramphal U, Ramphal Y, Arisha Maharaj, San JE, Tshiabuila D, Tegally H, Wilkinson E, de Oliveira T
hCoV-19/SouthAfrica/CERI-KRISP-K032358/2021	EPI_ISL_7015203	2021-11-16	South Africa	ZARV/NHLS,¬†Department Medical Virology,¬†University of Pretoria	CERI, Centre for Epidemic Response and Innvoation, Stellenbosch University and KRISP, KZN Research Innovation and Sequencing Platform, UKZN.	Amy Strydom, Adriano Mendes, Micheala Davids, Sim Mayaphi and Marietjie Venter, Giandhari J, Pillay S, Naidoo Y, Ramphal U, Ramphal Y, Arisha Maharaj, San JE, Tshiabuila D, Tegally H, Wilkinson E, de Oliveira T
hCoV-19/SouthAfrica/CERI-KRISP-K032361/2021	EPI_ISL_7015204	2021-11-16	South Africa	ZARV/NHLS,¬†Department Medical Virology,¬†University of Pretoria	CERI, Centre for Epidemic Response and Innvoation, Stellenbosch University and KRISP, KZN Research Innovation and Sequencing Platform, UKZN.	Amy Strydom, Adriano Mendes, Micheala Davids, Sim Mayaphi and Marietjie Venter, Giandhari J, Pillay S, Naidoo Y, Ramphal U, Ramphal Y, Arisha Maharaj, San JE, Tshiabuila D, Tegally H, Wilkinson E, de Oliveira T
hCoV-19/SouthAfrica/CERI-KRISP-K032363/2021	EPI_ISL_7015205	2021-11-16	South Africa	ZARV/NHLS,¬†Department Medical Virology,¬†University of Pretoria	CERI, Centre for Epidemic Response and Innvoation, Stellenbosch University and KRISP, KZN Research Innovation and Sequencing Platform, UKZN.	Amy Strydom, Adriano Mendes, Micheala Davids, Sim Mayaphi and Marietjie Venter, Giandhari J, Pillay S, Naidoo Y, Ramphal U, Ramphal Y, Arisha Maharaj, San JE, Tshiabuila D, Tegally H, Wilkinson E, de Oliveira T
hCoV-19/SouthAfrica/CERI-KRISP-K032364/2021	EPI_ISL_7015206	2021-11-16	South Africa	ZARV/NHLS,¬†Department Medical Virology,¬†University of Pretoria	CERI, Centre for Epidemic Response and Innvoation, Stellenbosch University and KRISP, KZN Research Innovation and Sequencing Platform, UKZN.	Amy Strydom, Adriano Mendes, Micheala Davids, Sim Mayaphi and Marietjie Venter, Giandhari J, Pillay S, Naidoo Y, Ramphal U, Ramphal Y, Arisha Maharaj, San JE, Tshiabuila D, Tegally H, Wilkinson E, de Oliveira T
hCoV-19/SouthAfrica/CERI-KRISP-K032369/2021	EPI_ISL_7015207	2021-11-14	South Africa	ZARV/NHLS,¬†Department Medical Virology,¬†University of Pretoria	CERI, Centre for Epidemic Response and Innvoation, Stellenbosch University and KRISP, KZN Research Innovation and Sequencing Platform, UKZN.	Amy Strydom, Adriano Mendes, Micheala Davids, Sim Mayaphi and Marietjie Venter, Giandhari J, Pillay S, Naidoo Y, Ramphal U, Ramphal Y, Arisha Maharaj, San JE, Tshiabuila D, Tegally H, Wilkinson E, de Oliveira T
hCoV-19/SouthAfrica/CERI-KRISP-K032372/2021	EPI_ISL_7015208	2021-11-13	South Africa	ZARV/NHLS,¬†Department Medical Virology,¬†University of Pretoria	CERI, Centre for Epidemic Response and Innvoation, Stellenbosch University and KRISP, KZN Research Innovation and Sequencing Platform, UKZN.	Amy Strydom, Adriano Mendes, Micheala Davids, Sim Mayaphi and Marietjie Venter, Giandhari J, Pillay S, Naidoo Y, Ramphal U, Ramphal Y, Arisha Maharaj, San JE, Tshiabuila D, Tegally H, Wilkinson E, de Oliveira T
hCoV-19/SouthAfrica/CERI-KRISP-K032388/2021	EPI_ISL_7015210	2021-11-24	South Africa	National Health Laboratory Service, Kwazulu-Natal, South Africa	CERI, Centre for Epidemic Response and Innvoation, Stellenbosch University and KRISP, KZN Research Innovation and Sequencing Platform, UKZN.	Nokukhanya Mdlalose, Giandhari J, Pillay S, Naidoo Y, Ramphal U, Ramphal Y, Arisha Maharaj, San JE, Tshiabuila D, Tegally H, Wilkinson E, de Oliveira T
hCoV-19/SouthAfrica/CERI-KRISP-K032390/2021	EPI_ISL_7015212	2021-11-24	South Africa	National Health Laboratory Service, Kwazulu-Natal, South Africa	CERI, Centre for Epidemic Response and Innvoation, Stellenbosch University and KRISP, KZN Research Innovation and Sequencing Platform, UKZN.	Nokukhanya Mdlalose, Giandhari J, Pillay S, Naidoo Y, Ramphal U, Ramphal Y, Arisha Maharaj, San JE, Tshiabuila D, Tegally H, Wilkinson E, de Oliveira T
hCoV-19/SouthAfrica/CERI-KRISP-K032395/2021	EPI_ISL_7015216	2021-11-24	South Africa	National Health Laboratory Service, Kwazulu-Natal, South Africa	CERI, Centre for Epidemic Response and Innvoation, Stellenbosch University and KRISP, KZN Research Innovation and Sequencing Platform, UKZN.	Nokukhanya Mdlalose, Giandhari J, Pillay S, Naidoo Y, Ramphal U, Ramphal Y, Arisha Maharaj, San JE, Tshiabuila D, Tegally H, Wilkinson E, de Oliveira T
hCoV-19/SouthAfrica/CERI-KRISP-K032410/2021	EPI_ISL_7015223	2021-11-24	South Africa	National Health Laboratory Service, Kwazulu-Natal, South Africa	CERI, Centre for Epidemic Response and Innvoation, Stellenbosch University and KRISP, KZN Research Innovation and Sequencing Platform, UKZN.	Nokukhanya Mdlalose, Giandhari J, Pillay S, Naidoo Y, Ramphal U, Ramphal Y, Arisha Maharaj, San JE, Tshiabuila D, Tegally H, Wilkinson E, de Oliveira T
hCoV-19/SouthAfrica/CERI-KRISP-K032411/2021	EPI_ISL_7015224	2021-11-25	South Africa	National Health Laboratory Service, Kwazulu-Natal, South Africa	CERI, Centre for Epidemic Response and Innvoation, Stellenbosch University and KRISP, KZN Research Innovation and Sequencing Platform, UKZN.	Nokukhanya Mdlalose, Giandhari J, Pillay S, Naidoo Y, Ramphal U, Ramphal Y, Arisha Maharaj, San JE, Tshiabuila D, Tegally H, Wilkinson E, de Oliveira T
hCoV-19/SouthAfrica/CERI-KRISP-K032417/2021	EPI_ISL_7015226	2021-11-27	South Africa	National Health Laboratory Service, Kwazulu-Natal, South Africa	CERI, Centre for Epidemic Response and Innvoation, Stellenbosch University and KRISP, KZN Research Innovation and Sequencing Platform, UKZN.	Nokukhanya Mdlalose, Giandhari J, Pillay S, Naidoo Y, Ramphal U, Ramphal Y, Arisha Maharaj, San JE, Tshiabuila D, Tegally H, Wilkinson E, de Oliveira T
hCoV-19/SouthAfrica/CERI-KRISP-K032423/2021	EPI_ISL_7015229	2021-11-27	South Africa	National Health Laboratory Service, Kwazulu-Natal, South Africa	CERI, Centre for Epidemic Response and Innvoation, Stellenbosch University and KRISP, KZN Research Innovation and Sequencing Platform, UKZN.	Nokukhanya Mdlalose, Giandhari J, Pillay S, Naidoo Y, Ramphal U, Ramphal Y, Arisha Maharaj, San JE, Tshiabuila D, Tegally H, Wilkinson E, de Oliveira T
hCoV-19/SouthAfrica/CERI-KRISP-K032424/2021	EPI_ISL_7015230	2021-11-25	South Africa	National Health Laboratory Service, Kwazulu-Natal, South Africa	CERI, Centre for Epidemic Response and Innvoation, Stellenbosch University and KRISP, KZN Research Innovation and Sequencing Platform, UKZN.	Nokukhanya Mdlalose, Giandhari J, Pillay S, Naidoo Y, Ramphal U, Ramphal Y, Arisha Maharaj, San JE, Tshiabuila D, Tegally H, Wilkinson E, de Oliveira T
hCoV-19/Botswana/R44B36_BHP_2021010229/2021	EPI_ISL_7121080	2021-11-25	Botswana	Diagnofirm Medical Laboratories	Botswana Harvard HIV Reference Laboratory	Sikhulile Moyo, Wonderful T. Choga, Dorcas Maruapula, Keoratile Ntshambiwa, Sefetogi Ramaologa, Thongbotho Mphoyakgosi, Boitumelo Zuze, Botshelo Radibe, Legodile Kooepile, Ontlametse T. Bareng, Pamela Smith-Lawrence, Kgomotso Moruisi, Roger Shapiro, Shahin Lockman, Joseph Makhema, Mphaphi B. Mbulawa, Mosepele Mosepele, Simani Gaseitsiwe
hCoV-19/Botswana/R44B6_BHP_000845892/2021	EPI_ISL_7121195	2021-11-24	Botswana	Botswana Harvard HIV Reference Laboratory	Botswana Harvard HIV Reference Laboratory	Sikhulile Moyo, Wonderful T. Choga, Dorcas Maruapula, Keoratile Ntshambiwa, Sefetogi Ramaologa, Thongbotho Mphoyakgosi, Boitumelo Zuze, Botshelo Radibe, Legodile Kooepile, Ontlametse T. Bareng, Pamela Smith-Lawrence, Kgomotso Moruisi, Roger Shapiro, Shahin Lockman, Joseph Makhema, Mphaphi B. Mbulawa, Mosepele Mosepele, Simani Gaseitsiwe
hCoV-19/Nigeria/NCDC-NR880b/2021	EPI_ISL_7154390	2021-11-24	Nigeria	Clina-Lancet	National Reference Laboratory, Nigeria Centre for Disease Control	Dr Ndodo Nnaemeka, Olusola Anuoluwapo Akanbi, Chimaobi Chukwu, Oyeronke Ayansola, Dr Omoare Adesuyi, Catherine Okoi, Olajumoke Babatunde, Nwando Mba, Dr Ifedayo Adetifa
hCoV-19/Nigeria/NCDC-NR884/2021	EPI_ISL_7154394	2021-11-27	Nigeria	National Reference Laboratory, NCDC	National Reference Laboratory, Nigeria Centre for Disease Control	Dr Ndodo Nnaemeka, Olusola Anuoluwapo Akanbi, Chimaobi Chukwu, Oyeronke Ayansola, Dr Omoare Adesuyi, Catherine Okoi, Olajumoke Babatunde, Nwando Mba, Dr Ifedayo Adetifa
hCoV-19/Nigeria/NCDC-NR886/2021	EPI_ISL_7154403	2021-11-28	Nigeria	National Reference Laboratory, NCDC	National Reference Laboratory, Nigeria Centre for Disease Control	Dr Ndodo Nnaemeka, Olusola Anuoluwapo Akanbi, Chimaobi Chukwu, Oyeronke Ayansola, Dr Omoare Adesuyi, Catherine Okoi, Olajumoke Babatunde, Nwando Mba, Dr Ifedayo Adetifa
hCoV-19/HongKong/VM21044713-1/2021	EPI_ISL_6590782	2021-11-13	Hong Kong	Home Quarantine Taskforce	Hong Kong Department of Health	Alan K.L. Tsang, Peter C.W. Yip, Ken H.L. Ng, Edman T.K. Lam, Rickjason C.W. Chan
hCoV-19/HongKong/VM21045145/2021	EPI_ISL_6698790	2021-11-18	Hong Kong	HOME QUARANTINE TASKFORCE	Hong Kong Department of Health	Alan K.L. Tsang, Peter C.W. Yip, Ken H.L. Ng, Edman T.K. Lam, Rickjason C.W. Chan
hCoV-19/HongKong/VM21045145_WHP5043-S1/2021	EPI_ISL_6716890	2021-11-20	Hong Kong	Hong Kong Department of Health	School of Public Health, The University of Hong Kong	Dominic N.C. Tsang, Haogao Gu, Leo L.M. Poon, Malik Peiris
hCoV-19/HongKong/VM21044713_WHP5047-S5/2021	EPI_ISL_6716902	2021-11-15	Hong Kong	Hong Kong Department of Health	School of Public Health, The University of Hong Kong	Dominic N.C. Tsang, Haogao Gu, Leo L.M. Poon, Malik Peiris
hCoV-19/Israel/SMC-7022800/2021	EPI_ISL_6795212	2021-11-20	Israel	Shamir Medical Center (Asaf Harofe)	Shamir Medical Center (Asaf Harofe)	Nir Rainy,Chen Weiner,Reut Sorek Abramovich,Yevgeni Yegorov, Alona Frenkel, Anna Vishnevsky,Patricia Benveniste-Lekovitz,Abu Hamad Ramzia,Adina Bar Chaim
hCoV-19/Israel/SMC-7023409/2021	EPI_ISL_6825365	2021-11-24	Israel	Shamir Medical Center (Asaf Harofe)	Shamir Medical Center (Asaf Harofe)	Nir Rainy,Chen Weiner,Reut Sorek Abramovich,Yevgeni Yegorov,Anna Vishnevsky,Patricia Benveniste-Lekovitz,Abu Hamad Ramzia,Adina Bar Chaim
hCoV-19/HongKong/VM21045834/2021	EPI_ISL_6832108	2021-11-26	Hong Kong	Home Quarantine Taskforce	Hong Kong Department of Health	Alan K.L. Tsang, Peter C.W. Yip, Ken H.L. Ng, Edman T.K. Lam, Rickjason C.W. Chan
hCoV-19/HongKong/HKU-211129-001/2021	EPI_ISL_6841980	2021-11-14	Hong Kong	Department of Microbiology, The University of Hong Kong	Department of Microbiology, The University of Hong Kong	Kelvin K.W. To, Kwok-Yung Yuen
hCoV-19/HongKong/HKU-211129-002/2021	EPI_ISL_6841981	2021-11-21	Hong Kong	Department of Microbiology, The University of Hong Kong	Department of Microbiology, The University of Hong Kong	Kelvin K.W. To, Kwok-Yung Yuen
hCoV-19/Japan/IC-2278/2021	EPI_ISL_6913953	2021-11-28	Japan	SARS-CoV-2 testing team, National Institute of Infectious Diseases	Pathogen Genomics Center, National Institute of Infectious Diseases	Tsuyoshi Sekizuka, Kentaro Itokawa, Rina Tanaka, Masanori Hashino, Nozomu Hanaoka, Masumichi Saito, Naomi Nojiri, Hazuka Y Furihata, Tsuguto Fujimoto, Makoto Kuroda
hCoV-19/Japan/IC-2279/2021	EPI_ISL_6914908	2021-11-27	Japan	SARS-CoV-2 testing team, National Institute of Infectious Diseases	Pathogen Genomics Center, National Institute of Infectious Diseases	Tsuyoshi Sekizuka, Kentaro Itokawa, Rina Tanaka, Masanori Hashino, Nozomu Hanaoka, Masumichi Saito, Naomi Nojiri, Hazuka Y Furihata, Tsuguto Fujimoto, Makoto Kuroda
hCoV-19/HongKong/CM21000723/2021	EPI_ISL_6958280	2021-11-27	Hong Kong	North Lantau Hospital	Hong Kong Department of Health	Alan K.L. Tsang, Peter C.W. Yip, Ken H.L. Ng, Edman T.K. Lam, Rickjason C.W. Chan
hCoV-19/SouthKorea/KDCA18124/2021	EPI_ISL_6959926	2021-11-24	South Korea	Division of Emerging Infectious Diseases, Bureau of Infectious Diseases Diagnosis Control, Korea Disease Control and Prevention Agency	Division of Emerging Infectious Diseases, Bureau of Infectious Diseases Diagnosis Control, Korea Disease Control and Prevention Agency	Ae Kyung Park, Il-Hwan Kim, Jeong-Ah Kim, Chae Young Lee, Hyuck Jin Lee, Eun-Jin Kim
hCoV-19/SouthKorea/KDCA18125/2021	EPI_ISL_6959935	2021-11-25	South Korea	Division of Emerging Infectious Diseases, Bureau of Infectious Diseases Diagnosis Control, Korea Disease Control and Prevention Agency	Division of Emerging Infectious Diseases, Bureau of Infectious Diseases Diagnosis Control, Korea Disease Control and Prevention Agency	Ae Kyung Park, Il-Hwan Kim, Jeong-Ah Kim, Chae Young Lee, Hyuck Jin Lee, Eun-Jin Kim
hCoV-19/SouthKorea/KDCA18126/2021	EPI_ISL_6959993	2021-11-29	South Korea	Division of Emerging Infectious Diseases, Bureau of Infectious Diseases Diagnosis Control, Korea Disease Control and Prevention Agency	Division of Emerging Infectious Diseases, Bureau of Infectious Diseases Diagnosis Control, Korea Disease Control and Prevention Agency	Ae Kyung Park, Il-Hwan Kim, Jeong-Ah Kim, Chae Young Lee, Hyuck Jin Lee, Eun-Jin Kim
hCoV-19/India/KA-RF-NCBS-Bengaluru-RFNB-1100/2021	EPI_ISL_6963509	2021-11-22	India	Sri Jayadeva Institute of Cardiovascular Sciences and Research / Strand Life Sciences	National Centre for Biological Sciences, TIFR - Rockefeller Foundation	Rohan Pais, Vamsi Veeramachaneni, Chitra Pattabiraman, Manoj Kumar Jha, Priyanka Ananta Mulay, Anson Kunjumon George, Chandrasekhar Vadlamudi, Madhusudhan J, Aarati Karaba, Aparnaa Ramanathan, Yasodha Kannan, Pradeep B P, Saumitra Mardikar, Mudasir Nazaar, Srivathsan Adimoolam, Divya Priya A, Vasanthapuram Ravi, Vishal G Rao, Ramesh Hariharan, Vijay Chandru, Darshan Sreenivas, Manisha Bharadwaj, …
hCoV-19/India/KA-RF-NCBS-Bengaluru-RFNB-1101/2021	EPI_ISL_6963510	2021-11-20	India	Auriga Research Pvt.Ltd / Strand Life Sciences	National Centre for Biological Sciences, TIFR - Rockefeller Foundation	Rohan Pais, Vamsi Veeramachaneni, Chitra Pattabiraman, Manoj Kumar Jha, Priyanka Ananta Mulay, Anson Kunjumon George, Chandrasekhar Vadlamudi, Madhusudhan J, Aarati Karaba, Aparnaa Ramanathan, Yasodha Kannan, Pradeep B P, Saumitra Mardikar, Mudasir Nazaar, Srivathsan Adimoolam, Divya Priya A, Vasanthapuram Ravi, Vishal G Rao, Ramesh Hariharan, Vijay Chandru, Darshan Sreenivas, Manisha Bharadwaj, …
hCoV-19/Malaysia/IMR_WC606483/2021	EPI_ISL_7015235	2021-11-19	Malaysia	Selangor State Health Department	Institute for Medical Research, Infectious Disease Research Centre, National Institutes of Health, Ministry of Health Malaysia	Suppiah J, Kamel K, Mohd Zawawi Z, Azizan MA, Ramly N, Robert F, Anasir MI, Ahmad Fazilah NA, Ahmad FA, Norhisham SN, Mohamad Sukri MZ, Rosli NR, Thayan R
hCoV-19/Israel/SMC-7024821/2021	EPI_ISL_7056045	2021-11-28	Israel	Shamir Medical Center (Asaf Harofe)	Shamir Medical Center (Asaf Harofe)	Nir Rainy,Chen Weiner,Reut Sorek Abramovich,Yevgeni Yegorov,Anna Vishnevsky,Alona Frenkel,Patricia Benveniste-Lekovitz,Abu Hamad Ramzia,Adina Bar Chaim
hCoV-19/Israel/SMC-7024750/2021	EPI_ISL_7056614	2021-11-27	Israel	Shamir Medical Center (Asaf Harofe)	Shamir Medical Center (Asaf Harofe)	Nir Rainy,Chen Weiner,Reut Sorek Abramovich,Yevgeni Yegorov,Anna Vishnevsky,Patricia Benveniste-Lekovitz,Abu Hamad Ramzia,Adina Bar Chaim
hCoV-19/Singapore/8539nan/2021	EPI_ISL_7137310	2021-12-02	Singapore	National Public Health Laboratory, National Centre for Infectious Diseases	National Public Health Laboratory, National Centre for Infectious Diseases	Katherine Ching Zi Yan, Grace Ngan Jie Yin, Benny Yeo Ken Yee, Zhenyang Zhou, Royce Ang, Samuel Loo, Constance Chen, Kwan Ki Ko, Suphavilai Chayaporn, Niranjan Nagarajan, Dimitar Kenanov, Mak Tze Minn, Sebastian Maurer Stroh, Lin Cui, Raymond Tzer Pin Lin, Dennis Loy Song Qi
hCoV-19/Singapore/8540nan/2021	EPI_ISL_7137311	2021-12-02	Singapore	National Public Health Laboratory, National Centre for Infectious Diseases	National Public Health Laboratory, National Centre for Infectious Diseases	Katherine Ching Zi Yan, Grace Ngan Jie Yin, Benny Yeo Ken Yee, Zhenyang Zhou, Royce Ang, Samuel Loo, Constance Chen, Kwan Ki Ko, Suphavilai Chayaporn, Niranjan Nagarajan, Dimitar Kenanov, Mak Tze Minn, Sebastian Maurer Stroh, Lin Cui, Raymond Tzer Pin Lin, Dennis Loy Song Qi
hCoV-19/HongKong/HKU-691/2021	EPI_ISL_7138045	2021-11-14	Hong Kong	Department of Microbiology, The University of Hong Kong	Department of Microbiology, The University of Hong Kong	Kelvin K.W. To, Kwok-Yung Yuen
hCoV-19/India/GJ-INSACOG-GBRC2991/2021	EPI_ISL_7141056	2021-11-30	India	Unipath Speciality Laboratory Limited, Ahmedabad	Gujarat Biotechnology Research Centre	Sonal Sharma ,Janvi Raval,Apurvasinh Puvar,Zarna Patel,Dinesh Kumar,Bhadreshsinh Gohil,Nimesh Patel,Nitin Shukla,Ramesh Pandit,Nitin Savaliya,Priyank Chavda,Jwalant Shah,Chaitanya Joshi,Madhvi Joshi
hCoV-19/SriLanka/aicbu2579/2021	EPI_ISL_7146436	2021-11-24	Sri Lanka	Allergy, Immunology and Cell Biology Unit (AICBU)	Allergy, Immunology and Cell Biology Unit (AICBU)	Chandima Jeewandara, Deshni Jayathilaka, Tibutius Thanesh, Dumni Guasinghe, Dinuka Ariyaratne, Ayesha Wijesinghe, Diyanath Ranasinghe, Gathsaurie Neelika Malavige
hCoV-19/Maldives/MAV91359/2021	EPI_ISL_7166400	2021-11-27	Maldives	Indira Gandhi Memorial Hospital	Indira Gandhi Memorial Hospital	D. Fathmath Nazla Rafeeq, Dr. Ibrahim Afzal, Ms. Aishath Shuhudha, Ms. Aminath Shazleena Abdul Rahman, Mr. Ibrahim Nishan Ahmed
hCoV-19/India/MH-Pune-INSACOG_RF-NCL-1870/2021	EPI_ISL_7173962	2021-11-29	India	GENEPATH	NCL, Pune	Anu Raghunathan, Dhanasekaran Shanmugam, Ajinkya Khilari, Divya Niveditha, Bhagyashree Litikar, Jugal Kanekar, Shikha Takur
hCoV-19/HongKong/HK-HKPU-12388/2021	EPI_ISL_7192723	2021-11-15	Hong Kong	Department of Health Technology and Informatics, The Hong Kong Polytechnic University	Department of Health Technology and Informatics, The Hong Kong Polytechnic University	Gilman Kit-Hang Siu, Lam-Kwong Lee, Kenneth Siu-Sing Leung, Jake Siu-Lun Leung, Wing-Hei Lo, Timothy Ting-Leung Ng, Chloe Toi-Mei Chan, Hoi-Ching Jim, Ivan Tak-Fai Wong, Kingsley King-Gee Tam, Hiu-Yin Lao, Denise Sze-Hang Wong, Alan Ka-Lun Wu, Miranda Chong-Yee Yau, Yvette Wai-Man Lai, Kitty Sau-Chun Fung, Sandy Ka-Yee Chau, Barry Kin-Chung Wong, Wing-Kin To,¬† Kristine Luk, Alex Yat-Man Ho, Tak-…
hCoV-19/HongKong/HK-HKPU-12404/2021	EPI_ISL_7192733	2021-11-20	Hong Kong	Department of Health Technology and Informatics, The Hong Kong Polytechnic University	Department of Health Technology and Informatics, The Hong Kong Polytechnic University	Gilman Kit-Hang Siu, Lam-Kwong Lee, Kenneth Siu-Sing Leung, Jake Siu-Lun Leung, Wing-Hei Lo, Timothy Ting-Leung Ng, Chloe Toi-Mei Chan, Hoi-Ching Jim, Ivan Tak-Fai Wong, Kingsley King-Gee Tam, Hiu-Yin Lao, Denise Sze-Hang Wong, Alan Ka-Lun Wu, Miranda Chong-Yee Yau, Yvette Wai-Man Lai, Kitty Sau-Chun Fung, Sandy Ka-Yee Chau, Barry Kin-Chung Wong, Wing-Kin To,¬† Kristine Luk, Alex Yat-Man Ho, Tak-…
hCoV-19/HongKong/HK-HKPU-12432/2021	EPI_ISL_7192734	2021-11-28	Hong Kong	Department of Health Technology and Informatics, The Hong Kong Polytechnic University	Department of Health Technology and Informatics, The Hong Kong Polytechnic University	Gilman Kit-Hang Siu, Lam-Kwong Lee, Kenneth Siu-Sing Leung, Jake Siu-Lun Leung, Wing-Hei Lo, Timothy Ting-Leung Ng, Chloe Toi-Mei Chan, Hoi-Ching Jim, Ivan Tak-Fai Wong, Kingsley King-Gee Tam, Hiu-Yin Lao, Denise Sze-Hang Wong, Alan Ka-Lun Wu, Miranda Chong-Yee Yau, Yvette Wai-Man Lai, Kitty Sau-Chun Fung, Sandy Ka-Yee Chau, Barry Kin-Chung Wong, Wing-Kin To,¬† Kristine Luk, Alex Yat-Man Ho, Tak-…
hCoV-19/Japan/IC-2316/2021	EPI_ISL_7194610	2021-12-01	Japan	SARS-CoV-2 testing team, National Institute of Infectious Diseases	Pathogen Genomics Center, National Institute of Infectious Diseases	Tsuyoshi Sekizuka, Kentaro Itokawa, Rina Tanaka, Masanori Hashino, Nozomu Hanaoka, Masumichi Saito, Naomi Nojiri, Hazuka Y Furihata, Tsuguto Fujimoto, Makoto Kuroda
hCoV-19/Singapore/8539/2021	EPI_ISL_7195620	2021-12-02	Singapore	National Public Health Laboratory, National Centre for Infectious Diseases	National Public Health Laboratory, National Centre for Infectious Diseases	Katherine Ching Zi Yan, Grace Ngan Jie Yin, Benny Yeo Ken Yee, Zhenyang Zhou, Royce Ang, Samuel Loo, Lin Cui, Raymond Tzer Pin Lin
hCoV-19/Singapore/8539_2/2021	EPI_ISL_7195621	2021-12-02	Singapore	National Public Health Laboratory, National Centre for Infectious Diseases	National Public Health Laboratory, National Centre for Infectious Diseases	Katherine Ching Zi Yan, Grace Ngan Jie Yin, Benny Yeo Ken Yee, Zhenyang Zhou, Royce Ang, Samuel Loo, Lin Cui, Raymond Tzer Pin Lin
hCoV-19/Singapore/8540/2021	EPI_ISL_7195622	2021-12-02	Singapore	National Public Health Laboratory, National Centre for Infectious Diseases	National Public Health Laboratory, National Centre for Infectious Diseases	Katherine Ching Zi Yan, Grace Ngan Jie Yin, Benny Yeo Ken Yee, Zhenyang Zhou, Royce Ang, Samuel Loo, Lin Cui, Raymond Tzer Pin Lin
hCoV-19/Singapore/8540_2/2021	EPI_ISL_7195623	2021-12-02	Singapore	National Public Health Laboratory, National Centre for Infectious Diseases	National Public Health Laboratory, National Centre for Infectious Diseases	Katherine Ching Zi Yan, Grace Ngan Jie Yin, Benny Yeo Ken Yee, Zhenyang Zhou, Royce Ang, Samuel Loo, Lin Cui, Raymond Tzer Pin Lin
hCoV-19/Nepal/NPHL-S-263/2021	EPI_ISL_7196120	2021-11-26	Nepal	Bidh Lab	National Public Health Laboratory	National Public Health Laboratory Team, Bidh Laboartory
hCoV-19/Nepal/NPHL-S-264/2021	EPI_ISL_7196121	2021-11-27	Nepal	Bidh Lab	National Public Health Laboratory	National Public Health Laboratory Team, Bidh Laboartory
hCoV-19/Thailand/NIC_BKK_SEQ22270/2021	EPI_ISL_7226262	2021-12-03	Thailand	BNH Hospital	National Institute of Health, Department of Medical Sciences, Ministry of Public Health, Thailand	Pilailuk Akkapaiboon Okada, Piroon Jenjaroenpun, Pongpun Sawatwong, Thidathip Wongsurawat, Siripaporn Phuygun, Suratchana Mitrat, Sirikanda Wimol, Nuttida Thongpramul, Kazuhisa Okada, Donlaya Maunplueng, Thanutsapa Thanadachakul, Pakorn Piromtong, Sittiporn Parnmen, Archawin Rojanawiwat, Beth Skaggs, Prapat Suriyaphol, Ballang Uppapong, Supakit Sirilak
hCoV-19/Italy/LOM-Sacco_Var_T96348/2021	EPI_ISL_6777160	2021-11-22	Italy	Policlinico San Donato	Laboratory of Clinical Microbiology, Virology and Bioemergencies, ASST Fatebenefratelli Sacco - Sacco Hospital	Valeria Micheli
hCoV-19/Belgium/rega-20174/2021	EPI_ISL_6794907	2021-11-24	Belgium	KU Leuven, Rega Institute, Clinical and Epidemiological Virology	KU Leuven, Rega Institute, Clinical and Epidemiological Virology	Tony Wawina-Bokalanga, Bert Vanmechelen, Joan Marti-Carerras, Piet Maes
hCoV-19/England/MILK-2B67570/2021	EPI_ISL_6818284	2021-11-21	United Kingdom	Lighthouse Lab in Milton Keynes	Wellcome Sanger Institute for the COVID-19 Genomics UK (COG-UK) Consortium	The Lighthouse Lab in Milton Keynes and Alex Alderton, Roberto Amato, Jeffrey Barrett, Sonia Goncalves, Ewan Harrison, David K. Jackson, Ian Johnston, Dominic Kwiatkowski, Cordelia Langford, John Sillitoe on behalf of the Wellcome Sanger Institute COVID-19 Surveillance Team
hCoV-19/England/ALDP-2B4DF63/2021	EPI_ISL_6821008	2021-11-20	United Kingdom	Lighthouse Lab in Alderley Park	Wellcome Sanger Institute for the COVID-19 Genomics UK (COG-UK) Consortium	Jacquelyn Wynn, Mairead Hyland, The Lighthouse Lab in Alderley Park and Alex Alderton, Roberto Amato, Jeffrey Barrett, Sonia Goncalves, Ewan Harrison, David K. Jackson, Ian Johnston, Dominic Kwiatkowski, Cordelia Langford, John Sillitoe on behalf of the Wellcome Sanger Institute COVID-19 Surveillance Team
hCoV-19/Austria/MUIV-0229/2021	EPI_ISL_6825546	2021-11-28	Austria	Institute of Virology, Department of Hygiene, Microbiology and Public Health at Innsbruck Medical University	Institute of Virology, Department of Hygiene, Microbiology and Public Health at Innsbruck Medical University	David Bante, Lukas Perro, Andreas Aufschnaiter, Stephan Amstler, Barbara Falkensammer, Wegene Borena, Heribert Stoiber, Dorothee von Laer
hCoV-19/Germany/32703755/2021	EPI_ISL_6832737	2021-11-26	Germany	Institute for Medical Virology Frankfurt	Institute for Medical Virology Frankfurt	Toptan T., Ciesek S.
hCoV-19/England/MILK-2B987AD/2021	EPI_ISL_6833884	2021-11-22	United Kingdom	Lighthouse Lab in Milton Keynes	Wellcome Sanger Institute for the COVID-19 Genomics UK (COG-UK) Consortium	The Lighthouse Lab in Milton Keynes and Alex Alderton, Roberto Amato, Jeffrey Barrett, Sonia Goncalves, Ewan Harrison, David K. Jackson, Ian Johnston, Dominic Kwiatkowski, Cordelia Langford, John Sillitoe on behalf of the Wellcome Sanger Institute COVID-19 Surveillance Team
hCoV-19/England/MILK-2B95A89/2021	EPI_ISL_6834467	2021-11-22	United Kingdom	Lighthouse Lab in Milton Keynes	Wellcome Sanger Institute for the COVID-19 Genomics UK (COG-UK) Consortium	The Lighthouse Lab in Milton Keynes and Alex Alderton, Roberto Amato, Jeffrey Barrett, Sonia Goncalves, Ewan Harrison, David K. Jackson, Ian Johnston, Dominic Kwiatkowski, Cordelia Langford, John Sillitoe on behalf of the Wellcome Sanger Institute COVID-19 Surveillance Team
hCoV-19/Netherlands/NH-RIVM-71071/2021	EPI_ISL_6841607	2021-11-26	Netherlands	Dutch COVID-19 response team	National Institute for Public Health and the Environment (RIVM)	Adam Meijer, Harry Vennema, Dirk Eggink, Jeroen Cremer, Sharon van den Brink, Bas van der Veer, AnneMarie van den Brandt, Lisa Wijsman, Kim Freriks, Ryanne Jaarsma, Lynn Aarts, Sanne Bos, Stijn van Rossum, Linda van Someren, Florian Zwagemaker, Dennis Schmitz, Annelies Kroneman, Karim Hajji, Ivo van Walle, Chantal Reusken, on behalf of the national COVID-19 response team
hCoV-19/Netherlands/NH-RIVM-71072/2021	EPI_ISL_6841608	2021-11-26	Netherlands	Dutch COVID-19 response team	National Institute for Public Health and the Environment (RIVM)	Adam Meijer, Harry Vennema, Dirk Eggink, Jeroen Cremer, Sharon van den Brink, Bas van der Veer, AnneMarie van den Brandt, Lisa Wijsman, Kim Freriks, Ryanne Jaarsma, Lynn Aarts, Sanne Bos, Stijn van Rossum, Linda van Someren, Florian Zwagemaker, Dennis Schmitz, Annelies Kroneman, Karim Hajji, Ivo van Walle, Chantal Reusken, on behalf of the national COVID-19 response team
hCoV-19/Netherlands/NH-RIVM-71074/2021	EPI_ISL_6841609	2021-11-26	Netherlands	Dutch COVID-19 response team	National Institute for Public Health and the Environment (RIVM)	Adam Meijer, Harry Vennema, Dirk Eggink, Jeroen Cremer, Sharon van den Brink, Bas van der Veer, AnneMarie van den Brandt, Lisa Wijsman, Kim Freriks, Ryanne Jaarsma, Lynn Aarts, Sanne Bos, Stijn van Rossum, Linda van Someren, Florian Zwagemaker, Dennis Schmitz, Annelies Kroneman, Karim Hajji, Ivo van Walle, Chantal Reusken, on behalf of the national COVID-19 response team
hCoV-19/Netherlands/NH-RIVM-71075/2021	EPI_ISL_6841610	2021-11-26	Netherlands	Dutch COVID-19 response team	National Institute for Public Health and the Environment (RIVM)	Adam Meijer, Harry Vennema, Dirk Eggink, Jeroen Cremer, Sharon van den Brink, Bas van der Veer, AnneMarie van den Brandt, Lisa Wijsman, Kim Freriks, Ryanne Jaarsma, Lynn Aarts, Sanne Bos, Stijn van Rossum, Linda van Someren, Florian Zwagemaker, Dennis Schmitz, Annelies Kroneman, Karim Hajji, Ivo van Walle, Chantal Reusken, on behalf of the national COVID-19 response team
hCoV-19/Netherlands/NH-RIVM-71076/2021	EPI_ISL_6841611	2021-11-26	Netherlands	Dutch COVID-19 response team	National Institute for Public Health and the Environment (RIVM)	Adam Meijer, Harry Vennema, Dirk Eggink, Jeroen Cremer, Sharon van den Brink, Bas van der Veer, AnneMarie van den Brandt, Lisa Wijsman, Kim Freriks, Ryanne Jaarsma, Lynn Aarts, Sanne Bos, Stijn van Rossum, Linda van Someren, Florian Zwagemaker, Dennis Schmitz, Annelies Kroneman, Karim Hajji, Ivo van Walle, Chantal Reusken, on behalf of the national COVID-19 response team
hCoV-19/Netherlands/NH-RIVM-71077/2021	EPI_ISL_6841612	2021-11-26	Netherlands	Dutch COVID-19 response team	National Institute for Public Health and the Environment (RIVM)	Adam Meijer, Harry Vennema, Dirk Eggink, Jeroen Cremer, Sharon van den Brink, Bas van der Veer, AnneMarie van den Brandt, Lisa Wijsman, Kim Freriks, Ryanne Jaarsma, Lynn Aarts, Sanne Bos, Stijn van Rossum, Linda van Someren, Florian Zwagemaker, Dennis Schmitz, Annelies Kroneman, Karim Hajji, Ivo van Walle, Chantal Reusken, on behalf of the national COVID-19 response team
hCoV-19/Netherlands/NH-RIVM-71078/2021	EPI_ISL_6841613	2021-11-26	Netherlands	Dutch COVID-19 response team	National Institute for Public Health and the Environment (RIVM)	Adam Meijer, Harry Vennema, Dirk Eggink, Jeroen Cremer, Sharon van den Brink, Bas van der Veer, AnneMarie van den Brandt, Lisa Wijsman, Kim Freriks, Ryanne Jaarsma, Lynn Aarts, Sanne Bos, Stijn van Rossum, Linda van Someren, Florian Zwagemaker, Dennis Schmitz, Annelies Kroneman, Karim Hajji, Ivo van Walle, Chantal Reusken, on behalf of the national COVID-19 response team
hCoV-19/Netherlands/NH-RIVM-71079/2021	EPI_ISL_6841614	2021-11-26	Netherlands	Dutch COVID-19 response team	National Institute for Public Health and the Environment (RIVM)	Adam Meijer, Harry Vennema, Dirk Eggink, Jeroen Cremer, Sharon van den Brink, Bas van der Veer, AnneMarie van den Brandt, Lisa Wijsman, Kim Freriks, Ryanne Jaarsma, Lynn Aarts, Sanne Bos, Stijn van Rossum, Linda van Someren, Florian Zwagemaker, Dennis Schmitz, Annelies Kroneman, Karim Hajji, Ivo van Walle, Chantal Reusken, on behalf of the national COVID-19 response team
hCoV-19/Netherlands/NH-RIVM-71081/2021	EPI_ISL_6841615	2021-11-26	Netherlands	Dutch COVID-19 response team	National Institute for Public Health and the Environment (RIVM)	Adam Meijer, Harry Vennema, Dirk Eggink, Jeroen Cremer, Sharon van den Brink, Bas van der Veer, AnneMarie van den Brandt, Lisa Wijsman, Kim Freriks, Ryanne Jaarsma, Lynn Aarts, Sanne Bos, Stijn van Rossum, Linda van Someren, Florian Zwagemaker, Dennis Schmitz, Annelies Kroneman, Karim Hajji, Ivo van Walle, Chantal Reusken, on behalf of the national COVID-19 response team
hCoV-19/Netherlands/NH-RIVM-71082/2021	EPI_ISL_6841616	2021-11-26	Netherlands	Dutch COVID-19 response team	National Institute for Public Health and the Environment (RIVM)	Adam Meijer, Harry Vennema, Dirk Eggink, Jeroen Cremer, Sharon van den Brink, Bas van der Veer, AnneMarie van den Brandt, Lisa Wijsman, Kim Freriks, Ryanne Jaarsma, Lynn Aarts, Sanne Bos, Stijn van Rossum, Linda van Someren, Florian Zwagemaker, Dennis Schmitz, Annelies Kroneman, Karim Hajji, Ivo van Walle, Chantal Reusken, on behalf of the national COVID-19 response team
hCoV-19/Netherlands/NH-RIVM-71083/2021	EPI_ISL_6841617	2021-11-26	Netherlands	Dutch COVID-19 response team	National Institute for Public Health and the Environment (RIVM)	Adam Meijer, Harry Vennema, Dirk Eggink, Jeroen Cremer, Sharon van den Brink, Bas van der Veer, AnneMarie van den Brandt, Lisa Wijsman, Kim Freriks, Ryanne Jaarsma, Lynn Aarts, Sanne Bos, Stijn van Rossum, Linda van Someren, Florian Zwagemaker, Dennis Schmitz, Annelies Kroneman, Karim Hajji, Ivo van Walle, Chantal Reusken, on behalf of the national COVID-19 response team
hCoV-19/Netherlands/NH-RIVM-71084/2021	EPI_ISL_6841618	2021-11-26	Netherlands	Dutch COVID-19 response team	National Institute for Public Health and the Environment (RIVM)	Adam Meijer, Harry Vennema, Dirk Eggink, Jeroen Cremer, Sharon van den Brink, Bas van der Veer, AnneMarie van den Brandt, Lisa Wijsman, Kim Freriks, Ryanne Jaarsma, Lynn Aarts, Sanne Bos, Stijn van Rossum, Linda van Someren, Florian Zwagemaker, Dennis Schmitz, Annelies Kroneman, Karim Hajji, Ivo van Walle, Chantal Reusken, on behalf of the national COVID-19 response team
hCoV-19/Netherlands/NH-RIVM-71085/2021	EPI_ISL_6841619	2021-11-26	Netherlands	Dutch COVID-19 response team	National Institute for Public Health and the Environment (RIVM)	Adam Meijer, Harry Vennema, Dirk Eggink, Jeroen Cremer, Sharon van den Brink, Bas van der Veer, AnneMarie van den Brandt, Lisa Wijsman, Kim Freriks, Ryanne Jaarsma, Lynn Aarts, Sanne Bos, Stijn van Rossum, Linda van Someren, Florian Zwagemaker, Dennis Schmitz, Annelies Kroneman, Karim Hajji, Ivo van Walle, Chantal Reusken, on behalf of the national COVID-19 response team
hCoV-19/Spain/MD-HGUGM-5821169/2021	EPI_ISL_6851526	2021-11-28	Spain	Hospital General Universitario Gregorio Mara√±√≥n	Hospital General Universitario Gregorio Mara√±√≥n	Sergio Buenestado Serrano, Jorge Rodr√≠guez-Grande, Pedro Sola Campoy, Laura P√©rez-Lago, Cristina Rodriguez-Grande, Marta Herranz Martin, Victor Manuel de la Cueva, Julia Su√°rez, Pilar Catal√°n, Patricia Mu√±oz, Dar√≠o Garc√≠a de Viedma
hCoV-19/Italy/CAM-COLLI-COTUGNO-A10117/2021	EPI_ISL_6854346	2021-11-28	Italy	Microbiologia e Virologia Cotugno	Microbiologia e Virologia Cotugno	Claudia Tiberio,Luigi Atripaldi,Enza Mallardo,Antonio Fascione,Giovanni D'Auria,Francesco Nappo,Ilaria Cavallaro,Antonio Canonico,Giuseppe di Gennaro
hCoV-19/Italy/CAM-COLLI-COTUGNO-B10118/2021	EPI_ISL_6854347	2021-11-28	Italy	Microbiologia e Virologia Cotugno	Microbiologia e Virologia Cotugno	Claudia Tiberio,Luigi Atripaldi,Enza Mallardo,Antonio Fascione,Giovanni D'Auria,Francesco Nappo,Ilaria Cavallaro,Antonio Canonico,Giuseppe di Gennaro
hCoV-19/Italy/CAM-COLLI-COTUGNO-C10119/2021	EPI_ISL_6854348	2021-11-28	Italy	Microbiologia e Virologia Cotugno	Microbiologia e Virologia Cotugno	Claudia Tiberio,Luigi Atripaldi,Enza Mallardo,Antonio Fascione,Giovanni D'Auria,Francesco Nappo,Ilaria Cavallaro,Antonio Canonico,Giuseppe di Gennaro
hCoV-19/CzechRepublic/KNL_2021-110119140/2021	EPI_ISL_6862005	2021-11-26	Czech Republic	Regional Hospital Liberec	Regional Hospital Liberec	Tomas Zajic, Iva Dolinova, Katerina Stillerova, Katerina Arientova, Martin Kracik
hCoV-19/Scotland/QEUH-2BA62F6/2021	EPI_ISL_6869226	2021-11-23	United Kingdom	Lighthouse Lab in Glasgow	Wellcome Sanger Institute for the COVID-19 Genomics UK (COG-UK) Consortium	Harper VanSteenhouse, Yumi Kasai, David Gray, Carol Clugston, Anna Dominiczak and Alex Alderton, Roberto Amato, Jeffrey Barrett, Sonia Goncalves, Ewan Harrison, David K. Jackson, Ian Johnston, Dominic Kwiatkowski, Cordelia Langford, John Sillitoe on behalf of the Wellcome Sanger Institute COVID-19 Surveillance Team
hCoV-19/Scotland/QEUH-2BA60B0/2021	EPI_ISL_6869363	2021-11-23	United Kingdom	Lighthouse Lab in Glasgow	Wellcome Sanger Institute for the COVID-19 Genomics UK (COG-UK) Consortium	Harper VanSteenhouse, Yumi Kasai, David Gray, Carol Clugston, Anna Dominiczak and Alex Alderton, Roberto Amato, Jeffrey Barrett, Sonia Goncalves, Ewan Harrison, David K. Jackson, Ian Johnston, Dominic Kwiatkowski, Cordelia Langford, John Sillitoe on behalf of the Wellcome Sanger Institute COVID-19 Surveillance Team
hCoV-19/Scotland/QEUH-2BA650C/2021	EPI_ISL_6869407	2021-11-23	United Kingdom	Lighthouse Lab in Glasgow	Wellcome Sanger Institute for the COVID-19 Genomics UK (COG-UK) Consortium	Harper VanSteenhouse, Yumi Kasai, David Gray, Carol Clugston, Anna Dominiczak and Alex Alderton, Roberto Amato, Jeffrey Barrett, Sonia Goncalves, Ewan Harrison, David K. Jackson, Ian Johnston, Dominic Kwiatkowski, Cordelia Langford, John Sillitoe on behalf of the Wellcome Sanger Institute COVID-19 Surveillance Team
hCoV-19/Scotland/QEUH-2BA64B4/2021	EPI_ISL_6869556	2021-11-23	United Kingdom	Lighthouse Lab in Glasgow	Wellcome Sanger Institute for the COVID-19 Genomics UK (COG-UK) Consortium	Harper VanSteenhouse, Yumi Kasai, David Gray, Carol Clugston, Anna Dominiczak and Alex Alderton, Roberto Amato, Jeffrey Barrett, Sonia Goncalves, Ewan Harrison, David K. Jackson, Ian Johnston, Dominic Kwiatkowski, Cordelia Langford, John Sillitoe on behalf of the Wellcome Sanger Institute COVID-19 Surveillance Team
hCoV-19/Scotland/QEUH-2BA4586/2021	EPI_ISL_6873612	2021-11-23	United Kingdom	Lighthouse Lab in Glasgow	Wellcome Sanger Institute for the COVID-19 Genomics UK (COG-UK) Consortium	Harper VanSteenhouse, Yumi Kasai, David Gray, Carol Clugston, Anna Dominiczak and Alex Alderton, Roberto Amato, Jeffrey Barrett, Sonia Goncalves, Ewan Harrison, David K. Jackson, Ian Johnston, Dominic Kwiatkowski, Cordelia Langford, John Sillitoe on behalf of the Wellcome Sanger Institute COVID-19 Surveillance Team
hCoV-19/Sweden/10190023/2021	EPI_ISL_6883250	2021-11-19	Sweden	Swedish national genomic surveillance program of SARS-CoV-2	The Public Health Agency of Sweden	Maximilian Riess, Maria Lind Karlberg, Alma Brolund, Swedish national genomic surveillance program of SARS-CoV-2
hCoV-19/Germany/BY-MVP-000009717/2021	EPI_ISL_6886593	2021-11-27	Germany	Max von Pettenkofer Institute, Virology, National Reference Center for Retroviruses, LMU Munich	Laboratory for Functional Genome Analysis; Dept. Genomics; Gene Center of the LMU Munich	Max Muenchhoff; Stefan Krebs; Alexander Graf; Oliver Keppler; Helmut Blum
hCoV-19/Germany/BY-MVP-000009711/2021	EPI_ISL_6886594	2021-11-27	Germany	Max von Pettenkofer Institute, Virology, National Reference Center for Retroviruses, LMU Munich	Laboratory for Functional Genome Analysis; Dept. Genomics; Gene Center of the LMU Munich	Max Muenchhoff; Stefan Krebs; Alexander Graf; Oliver Keppler; Helmut Blum
hCoV-19/Germany/BY-MVP-000009706/2021	EPI_ISL_6886595	2021-11-26	Germany	Max von Pettenkofer Institute, Virology, National Reference Center for Retroviruses, LMU Munich	Laboratory for Functional Genome Analysis; Dept. Genomics; Gene Center of the LMU Munich	Max Muenchhoff; Stefan Krebs; Alexander Graf; Oliver Keppler; Helmut Blum
hCoV-19/Germany/BY-MVP-000009715/2021	EPI_ISL_6886596	2021-11-26	Germany	Max von Pettenkofer Institute, Virology, National Reference Center for Retroviruses, LMU Munich	Laboratory for Functional Genome Analysis; Dept. Genomics; Gene Center of the LMU Munich	Max Muenchhoff; Stefan Krebs; Alexander Graf; Oliver Keppler; Helmut Blum
hCoV-19/Austria/AGES_676319/2021	EPI_ISL_6891760	2021-11-26	Austria	AGES-Institute for medical Microbiology and Hygiene Vienna	AGES-Institute for medical Microbiology and Hygiene Vienna	Kathrin Lippert, Vera Wallner,Elisabeth Polster,Stefanie Dobrovolny, Florian Heger,Julia Klikovits, Patrick Hyden, Alexander Indra, Peter Hufnagl
hCoV-19/Portugal/PT21722/2021	EPI_ISL_6892613	2021-11-27	Portugal	Germano de Sousa	Instituto Nacional de Saude (INSA)	Borges et al
hCoV-19/Portugal/PT21715/2021	EPI_ISL_6892620	2021-11-27	Portugal	Germano de Sousa	Instituto Nacional de Saude (INSA)	Borges et al
hCoV-19/Portugal/PT21716/2021	EPI_ISL_6892631	2021-11-27	Portugal	Germano de Sousa	Instituto Nacional de Saude (INSA)	Borges et al
hCoV-19/Portugal/PT21727/2021	EPI_ISL_6892639	2021-11-27	Portugal	Germano de Sousa	Instituto Nacional de Saude (INSA)	Borges et al
hCoV-19/Portugal/PT21717/2021	EPI_ISL_6892644	2021-11-27	Portugal	Germano de Sousa	Instituto Nacional de Saude (INSA)	Borges et al
hCoV-19/Portugal/PT21718/2021	EPI_ISL_6892650	2021-11-27	Portugal	Germano de Sousa	Instituto Nacional de Saude (INSA)	Borges et al
hCoV-19/Portugal/PT21719/2021	EPI_ISL_6892653	2021-11-27	Portugal	Germano de Sousa	Instituto Nacional de Saude (INSA)	Borges et al
hCoV-19/Portugal/PT21720/2021	EPI_ISL_6892659	2021-11-27	Portugal	Germano de Sousa	Instituto Nacional de Saude (INSA)	Borges et al
hCoV-19/Portugal/PT21721/2021	EPI_ISL_6892661	2021-11-27	Portugal	Germano de Sousa	Instituto Nacional de Saude (INSA)	Borges et al
hCoV-19/Portugal/PT21725/2021	EPI_ISL_6892665	2021-11-27	Portugal	Germano de Sousa	Instituto Nacional de Saude (INSA)	Borges et al
hCoV-19/Portugal/PT21726/2021	EPI_ISL_6892674	2021-11-27	Portugal	Germano de Sousa	Instituto Nacional de Saude (INSA)	Borges et al
hCoV-19/Portugal/PT21724/2021	EPI_ISL_6892683	2021-11-27	Portugal	Germano de Sousa	Instituto Nacional de Saude (INSA)	Borges et al
hCoV-19/Portugal/PT21723/2021	EPI_ISL_6892693	2021-11-27	Portugal	Germano de Sousa	Instituto Nacional de Saude (INSA)	Borges et al
hCoV-19/Austria/MUIV-0230/2021	EPI_ISL_6902052	2021-11-28	Austria	Institute of Virology, Department of Hygiene, Microbiology and Public Health at Innsbruck Medical University	Institute of Virology, Department of Hygiene, Microbiology and Public Health at Innsbruck Medical University	David Bante, Lukas Perro, Andreas Aufschnaiter, Stephan Amstler, Barbara Falkensammer, Wegene Borena, Heribert Stoiber, Dorothee von Laer
hCoV-19/Austria/MUIV-0231/2021	EPI_ISL_6902053	2021-11-28	Austria	Institute of Virology, Department of Hygiene, Microbiology and Public Health at Innsbruck Medical University	Institute of Virology, Department of Hygiene, Microbiology and Public Health at Innsbruck Medical University	David Bante, Lukas Perro, Andreas Aufschnaiter, Stephan Amstler, Barbara Falkensammer, Wegene Borena, Heribert Stoiber, Dorothee von Laer
hCoV-19/Spain/MD-HGUGM-5835945/2021	EPI_ISL_6902675	2021-11-30	Spain	Hospital General Universitario Gregorio Mara√±√≥n	Hospital General Universitario Gregorio Mara√±√≥n	Sergio Buenestado Serrano, Jorge Rodr√≠guez-Grande, Pedro Sola Campoy, Laura P√©rez-Lago, Cristina Rodriguez-Grande, Marta Herranz Martin, Julia Su√°rez, Pilar Catal√°n, Patricia Mu√±oz, Dar√≠o Garc√≠a de Viedma
hCoV-19/England/MILK-2BE8E12/2021	EPI_ISL_6915964	2021-11-25	United Kingdom	Lighthouse Lab in Milton Keynes	Wellcome Sanger Institute for the COVID-19 Genomics UK (COG-UK) Consortium	The Lighthouse Lab in Milton Keynes and Alex Alderton, Roberto Amato, Jeffrey Barrett, Sonia Goncalves, Ewan Harrison, David K. Jackson, Ian Johnston, Dominic Kwiatkowski, Cordelia Langford, John Sillitoe on behalf of the Wellcome Sanger Institute COVID-19 Surveillance Team
hCoV-19/England/ALDP-2BEB0A0/2021	EPI_ISL_6916148	2021-11-24	United Kingdom	Lighthouse Lab in Alderley Park	Wellcome Sanger Institute for the COVID-19 Genomics UK (COG-UK) Consortium	Jacquelyn Wynn, Mairead Hyland, The Lighthouse Lab in Alderley Park and Alex Alderton, Roberto Amato, Jeffrey Barrett, Sonia Goncalves, Ewan Harrison, David K. Jackson, Ian Johnston, Dominic Kwiatkowski, Cordelia Langford, John Sillitoe on behalf of the Wellcome Sanger Institute COVID-19 Surveillance Team
hCoV-19/England/MILK-2BF501C/2021	EPI_ISL_6919027	2021-11-25	United Kingdom	Lighthouse Lab in Milton Keynes	Wellcome Sanger Institute for the COVID-19 Genomics UK (COG-UK) Consortium	The Lighthouse Lab in Milton Keynes and Alex Alderton, Roberto Amato, Jeffrey Barrett, Sonia Goncalves, Ewan Harrison, David K. Jackson, Ian Johnston, Dominic Kwiatkowski, Cordelia Langford, John Sillitoe on behalf of the Wellcome Sanger Institute COVID-19 Surveillance Team
hCoV-19/Scotland/QEUH-2BEC476/2021	EPI_ISL_6920174	2021-11-25	United Kingdom	Lighthouse Lab in Glasgow	Wellcome Sanger Institute for the COVID-19 Genomics UK (COG-UK) Consortium	Harper VanSteenhouse, Yumi Kasai, David Gray, Carol Clugston, Anna Dominiczak and Alex Alderton, Roberto Amato, Jeffrey Barrett, Sonia Goncalves, Ewan Harrison, David K. Jackson, Ian Johnston, Dominic Kwiatkowski, Cordelia Langford, John Sillitoe on behalf of the Wellcome Sanger Institute COVID-19 Surveillance Team
hCoV-19/England/MILK-2BD889F/2021	EPI_ISL_6920616	2021-11-25	United Kingdom	Lighthouse Lab in Milton Keynes	Wellcome Sanger Institute for the COVID-19 Genomics UK (COG-UK) Consortium	The Lighthouse Lab in Milton Keynes and Alex Alderton, Roberto Amato, Jeffrey Barrett, Sonia Goncalves, Ewan Harrison, David K. Jackson, Ian Johnston, Dominic Kwiatkowski, Cordelia Langford, John Sillitoe on behalf of the Wellcome Sanger Institute COVID-19 Surveillance Team
hCoV-19/England/MILK-2BBB49E/2021	EPI_ISL_6923186	2021-11-24	United Kingdom	Lighthouse Lab in Milton Keynes	Wellcome Sanger Institute for the COVID-19 Genomics UK (COG-UK) Consortium	The Lighthouse Lab in Milton Keynes and Alex Alderton, Roberto Amato, Jeffrey Barrett, Sonia Goncalves, Ewan Harrison, David K. Jackson, Ian Johnston, Dominic Kwiatkowski, Cordelia Langford, John Sillitoe on behalf of the Wellcome Sanger Institute COVID-19 Surveillance Team
hCoV-19/Scotland/QEUH-2BD01BA/2021	EPI_ISL_6926451	2021-11-23	United Kingdom	Lighthouse Lab in Glasgow	Wellcome Sanger Institute for the COVID-19 Genomics UK (COG-UK) Consortium	Harper VanSteenhouse, Yumi Kasai, David Gray, Carol Clugston, Anna Dominiczak and Alex Alderton, Roberto Amato, Jeffrey Barrett, Sonia Goncalves, Ewan Harrison, David K. Jackson, Ian Johnston, Dominic Kwiatkowski, Cordelia Langford, John Sillitoe on behalf of the Wellcome Sanger Institute COVID-19 Surveillance Team
hCoV-19/Scotland/QEUH-2BD0211/2021	EPI_ISL_6926743	2021-11-23	United Kingdom	Lighthouse Lab in Glasgow	Wellcome Sanger Institute for the COVID-19 Genomics UK (COG-UK) Consortium	Harper VanSteenhouse, Yumi Kasai, David Gray, Carol Clugston, Anna Dominiczak and Alex Alderton, Roberto Amato, Jeffrey Barrett, Sonia Goncalves, Ewan Harrison, David K. Jackson, Ian Johnston, Dominic Kwiatkowski, Cordelia Langford, John Sillitoe on behalf of the Wellcome Sanger Institute COVID-19 Surveillance Team
hCoV-19/Scotland/QEUH-2BBE079/2021	EPI_ISL_6927893	2021-11-24	United Kingdom	Lighthouse Lab in Glasgow	Wellcome Sanger Institute for the COVID-19 Genomics UK (COG-UK) Consortium	Harper VanSteenhouse, Yumi Kasai, David Gray, Carol Clugston, Anna Dominiczak and Alex Alderton, Roberto Amato, Jeffrey Barrett, Sonia Goncalves, Ewan Harrison, David K. Jackson, Ian Johnston, Dominic Kwiatkowski, Cordelia Langford, John Sillitoe on behalf of the Wellcome Sanger Institute COVID-19 Surveillance Team
hCoV-19/Belgium/ULG-22181/2021	EPI_ISL_6929785	2021-11-29	Belgium	University of Li√®ge COVID-19 testing center	GIGA Medical Genomics	Keith Durkin, Maria Artesi, Bouchra Boujemla, Nathalie Renotte, Nadine Cambisano, S√©bastien Bontems, C√©cile Meex, Claire Gourzon√®s, Olivier Ek, Laurent Gillet, Marie-Pierre Hayette, Vincent Bours
hCoV-19/Ireland/MH-NVRL-S21IRL00506672/2021	EPI_ISL_6939819	2021-11-25	Ireland	National Virus Reference Laboratory	National Virus Reference Laboratory	Zoe Yandle, Charlene Bennett, Gabriel Gonzalez, Michael Carr, Jonathan Dean, Cillian F De Gascun
hCoV-19/Germany/HE-FFM-30318738/2021	EPI_ISL_6959868	2021-11-28	Germany	Institute for Medical Virology, Frankfurt	Institute for Medical Virology, Frankfurt	Toptan T., Ciesek S.
hCoV-19/Germany/HE-FFM-30318739/2021	EPI_ISL_6959869	2021-11-28	Germany	Institute for Medical Virology, Frankfurt	Institute for Medical Virology, Frankfurt	Toptan T., Ciesek S.
hCoV-19/Germany/HE-FFM-30318740/2021	EPI_ISL_6959870	2021-11-28	Germany	Institute for Medical Virology, Frankfurt	Institute for Medical Virology, Frankfurt	Toptan T., Ciesek S.
hCoV-19/Germany/HE-FFM-30286807/2021	EPI_ISL_6959871	2021-11-28	Germany	Institute for Medical Virology, Frankfurt	Institute for Medical Virology, Frankfurt	Toptan T., Ciesek S.
hCoV-19/Germany/HE-FFM-30318741/2021	EPI_ISL_6959872	2021-11-28	Germany	Institute for Medical Virology, Frankfurt	Institute for Medical Virology, Frankfurt	Toptan T., Ciesek S.
hCoV-19/Germany/HE-FFM-30318832/2021	EPI_ISL_6959873	2021-11-28	Germany	Institute for Medical Virology, Frankfurt	Institute for Medical Virology, Frankfurt	Toptan T., Ciesek S.
hCoV-19/Germany/HE-FFM-30286808/2021	EPI_ISL_6959874	2021-11-28	Germany	Institute for Medical Virology, Frankfurt	Institute for Medical Virology, Frankfurt	Toptan T., Ciesek S.
hCoV-19/France/IDF-CERBAHC-12742312/2021	EPI_ISL_6962948	2021-11-26	France	CERBALLIANCE PARIS ET IDF EST	CERBA HealthCare	Judith Zerah, Johanna Roux, Laura Verdurme, Sabine Trombert, St√©phanie Haim-Boukobza, B√©n√©dicte Roquebert
hCoV-19/France/ARA-HCL021212974501/2021	EPI_ISL_6963002	2021-11-26	France	Mirialis	CNR Virus des Infections Respiratoires - France SUD	Antonin Bal, Gregory Destras, Bruno Simon, Quentin Semanas, Hadrien Regue, Antoine Oblette, Gwendolyne Burfin, No√©mie Fessy, Thibault Corsin, Jeremy Cordier, Richard Chalvignac, Thibault Gouiran, Eva Oddoux, Camille Delcloitre, Martine Valette, Jean Fran√ßois Bore, Herv√© Crehalet, Florence Morfin, Bruno Lina, Laurence Josset
hCoV-19/France/IDF-CERBAHC-12742321/2021	EPI_ISL_6967758	2021-11-26	France	CERBALLIANCE PARIS ET IDF EST	CERBA HealthCare	Judith Zerah, Johanna Roux, Laura Verdurme, Sabine Trombert, St√©phanie Haim-Boukobza, B√©n√©dicte Roquebert
hCoV-19/France/PDL-LBZCentre39B063321284/2021	EPI_ISL_6971091	2021-11-28	France	Laboratoire analyse med	LABORIZON CENTRE BIOGROUP	HOLSTEIN ANNE,HAGUENOER EVE,JIMENEZ MELANIE,POITIRON GREGOIRE,LEFLEUTER NICOLAS
hCoV-19/Switzerland/ZH-UZH-IMV-3ba5701c/2021	EPI_ISL_6971472	2021-11-26	Switzerland	Stadtspital Triemli	Institute of Medical Virology, University of Zurich	Verena Kufner, Gabriela Ziltener, Maryam Zaheri, Stefan Schmutz, Annette Audig√©, Maria Gr√ºnberg, Kevin Steiner, Jon Huder, Cyril Shah, Riccarda Capaul, Guido Bloemberg, J√ºrg B√∂ni, Michael Huber, Alexandra Trkola
hCoV-19/Norway/29394-2/2021	EPI_ISL_6971572	2021-11-27	Norway	Furst Medical Laboratory	Norwegian Institute of Public Health, Department of Virology	Kathrine Stene-Johansen, Kamilla Heddeland Instefjord, Hilde Elshaug, Garcia Llorente Ignacio, Jon Br√•te, Engebretsen Serina Beate,Pedersen Benedikte Nevjen, Line Victoria Moen, Debech Nadia, Atiya R Ali,Marie Paulsen Madsen, Rasmus Riis Kopperud, Hilde Vollan, Karoline Bragstad, Olav Hungnes
hCoV-19/Spain/MD-HGUGM-5836818/2021	EPI_ISL_6971860	2021-12-01	Spain	Hospital General Universitario Gregorio Mara√±√≥n	Hospital General Universitario Gregorio Mara√±√≥n	Sergio Buenestado Serrano, Jorge Rodr√≠guez-Grande, Pedro Sola Campoy, Laura P√©rez-Lago, Cristina Rodriguez-Grande, Marta Herranz Martin, Victor Manuel de la Cueva, Julia Su√°rez, Pilar Catal√°n, Patricia Mu√±oz, Dar√≠o Garc√≠a de Viedma
hCoV-19/Austria/KILM2164/2021	EPI_ISL_6972689	2021-11-27	Austria	Dept. of Laboratory Medicine	Dept. of Laboratory Medicine	Harald Esterbauer, Fabian Konig, Sabina Plumer, Victoria Six, Robert Strassl, Claudia Weber, Oswald Wagner
hCoV-19/Norway/29396-2/2021	EPI_ISL_6989155	2021-11-29	Norway	Furst Medical Laboratory	Norwegian Institute of Public Health, Department of Virology	Kathrine Stene-Johansen, Kamilla Heddeland Instefjord, Hilde Elshaug, Garcia Llorente Ignacio, Jon Br√•te, Engebretsen Serina Beate,Pedersen Benedikte Nevjen, Line Victoria Moen, Debech Nadia, Atiya R Ali,Marie Paulsen Madsen, Rasmus Riis Kopperud, Hilde Vollan, Karoline Bragstad, Olav Hungnes
hCoV-19/Belgium/rega-20472/2021	EPI_ISL_6989250	2021-11-29	Belgium	KU Leuven, Rega Institute, Clinical and Epidemiological Virology	KU Leuven, Rega Institute, Clinical and Epidemiological Virology	Tony Wawina-Bokalanga, Bert Vanmechelen, Joan Marti-Carerras, Piet Maes
hCoV-19/Germany/BE-ChVir26335/2021	EPI_ISL_7019047	2021-12-01	Germany	Charit√© Universit√§tsmedizin Berlin, Institute of Virology	Charit√© Universit√§tsmedizin Berlin, Institute of Virology	Victor M Corman, Julia Schneider, Barbara M√ºhlemann, J√∂rn Beheim-Schwarzbach, Tobias Bleicker, Julia Tesch, Talitha Veith,Terry Jones, Christian Drosten
hCoV-19/Scotland/QEUH-2C0E941/2021	EPI_ISL_7019951	2021-11-26	United Kingdom	Lighthouse Lab in Glasgow	Wellcome Sanger Institute for the COVID-19 Genomics UK (COG-UK) Consortium	Harper VanSteenhouse, Yumi Kasai, David Gray, Carol Clugston, Anna Dominiczak and Alex Alderton, Roberto Amato, Jeffrey Barrett, Sonia Goncalves, Ewan Harrison, David K. Jackson, Ian Johnston, Dominic Kwiatkowski, Cordelia Langford, John Sillitoe on behalf of the Wellcome Sanger Institute COVID-19 Surveillance Team
hCoV-19/Belgium/ULB-IBC_CV8260558089/2021	EPI_ISL_7021517	2021-11-20	Belgium	National Platform bis COVID ULB-IBC	National Platform bis COVID ULB-IBC	Ricardo De Mendon√ßa, Marie-Luce Delforge, Arnaud Marchant, Coralie Henin, Benoit Haerlingen
hCoV-19/Scotland/QEUH-2C0A5F6/2021	EPI_ISL_7022011	2021-11-26	United Kingdom	Lighthouse Lab in Glasgow	Wellcome Sanger Institute for the COVID-19 Genomics UK (COG-UK) Consortium	Harper VanSteenhouse, Yumi Kasai, David Gray, Carol Clugston, Anna Dominiczak and Alex Alderton, Roberto Amato, Jeffrey Barrett, Sonia Goncalves, Ewan Harrison, David K. Jackson, Ian Johnston, Dominic Kwiatkowski, Cordelia Langford, John Sillitoe on behalf of the Wellcome Sanger Institute COVID-19 Surveillance Team
hCoV-19/England/MILK-2C15D69/2021	EPI_ISL_7022755	2021-11-26	United Kingdom	Lighthouse Lab in Milton Keynes	Wellcome Sanger Institute for the COVID-19 Genomics UK (COG-UK) Consortium	The Lighthouse Lab in Milton Keynes and Alex Alderton, Roberto Amato, Jeffrey Barrett, Sonia Goncalves, Ewan Harrison, David K. Jackson, Ian Johnston, Dominic Kwiatkowski, Cordelia Langford, John Sillitoe on behalf of the Wellcome Sanger Institute COVID-19 Surveillance Team
hCoV-19/England/MILK-2C17945/2021	EPI_ISL_7023187	2021-11-26	United Kingdom	Lighthouse Lab in Milton Keynes	Wellcome Sanger Institute for the COVID-19 Genomics UK (COG-UK) Consortium	The Lighthouse Lab in Milton Keynes and Alex Alderton, Roberto Amato, Jeffrey Barrett, Sonia Goncalves, Ewan Harrison, David K. Jackson, Ian Johnston, Dominic Kwiatkowski, Cordelia Langford, John Sillitoe on behalf of the Wellcome Sanger Institute COVID-19 Surveillance Team
hCoV-19/England/MILK-2C1870E/2021	EPI_ISL_7023265	2021-11-26	United Kingdom	Lighthouse Lab in Milton Keynes	Wellcome Sanger Institute for the COVID-19 Genomics UK (COG-UK) Consortium	The Lighthouse Lab in Milton Keynes and Alex Alderton, Roberto Amato, Jeffrey Barrett, Sonia Goncalves, Ewan Harrison, David K. Jackson, Ian Johnston, Dominic Kwiatkowski, Cordelia Langford, John Sillitoe on behalf of the Wellcome Sanger Institute COVID-19 Surveillance Team
hCoV-19/England/MILK-2C1C5F1/2021	EPI_ISL_7023667	2021-11-27	United Kingdom	Lighthouse Lab in Milton Keynes	Wellcome Sanger Institute for the COVID-19 Genomics UK (COG-UK) Consortium	The Lighthouse Lab in Milton Keynes and Alex Alderton, Roberto Amato, Jeffrey Barrett, Sonia Goncalves, Ewan Harrison, David K. Jackson, Ian Johnston, Dominic Kwiatkowski, Cordelia Langford, John Sillitoe on behalf of the Wellcome Sanger Institute COVID-19 Surveillance Team
hCoV-19/England/MILK-2C1C6A3/2021	EPI_ISL_7023675	2021-11-27	United Kingdom	Lighthouse Lab in Milton Keynes	Wellcome Sanger Institute for the COVID-19 Genomics UK (COG-UK) Consortium	The Lighthouse Lab in Milton Keynes and Alex Alderton, Roberto Amato, Jeffrey Barrett, Sonia Goncalves, Ewan Harrison, David K. Jackson, Ian Johnston, Dominic Kwiatkowski, Cordelia Langford, John Sillitoe on behalf of the Wellcome Sanger Institute COVID-19 Surveillance Team
hCoV-19/England/MILK-2C1C782/2021	EPI_ISL_7023683	2021-11-27	United Kingdom	Lighthouse Lab in Milton Keynes	Wellcome Sanger Institute for the COVID-19 Genomics UK (COG-UK) Consortium	The Lighthouse Lab in Milton Keynes and Alex Alderton, Roberto Amato, Jeffrey Barrett, Sonia Goncalves, Ewan Harrison, David K. Jackson, Ian Johnston, Dominic Kwiatkowski, Cordelia Langford, John Sillitoe on behalf of the Wellcome Sanger Institute COVID-19 Surveillance Team
hCoV-19/England/ALDP-2C1D1ED/2021	EPI_ISL_7023724	2021-11-26	United Kingdom	Lighthouse Lab in Alderley Park	Wellcome Sanger Institute for the COVID-19 Genomics UK (COG-UK) Consortium	Jacquelyn Wynn, Mairead Hyland, The Lighthouse Lab in Alderley Park and Alex Alderton, Roberto Amato, Jeffrey Barrett, Sonia Goncalves, Ewan Harrison, David K. Jackson, Ian Johnston, Dominic Kwiatkowski, Cordelia Langford, John Sillitoe on behalf of the Wellcome Sanger Institute COVID-19 Surveillance Team
hCoV-19/England/MILK-2C1C870/2021	EPI_ISL_7023726	2021-11-27	United Kingdom	Lighthouse Lab in Milton Keynes	Wellcome Sanger Institute for the COVID-19 Genomics UK (COG-UK) Consortium	The Lighthouse Lab in Milton Keynes and Alex Alderton, Roberto Amato, Jeffrey Barrett, Sonia Goncalves, Ewan Harrison, David K. Jackson, Ian Johnston, Dominic Kwiatkowski, Cordelia Langford, John Sillitoe on behalf of the Wellcome Sanger Institute COVID-19 Surveillance Team
hCoV-19/England/MILK-2C1C5C4/2021	EPI_ISL_7023789	2021-11-27	United Kingdom	Lighthouse Lab in Milton Keynes	Wellcome Sanger Institute for the COVID-19 Genomics UK (COG-UK) Consortium	The Lighthouse Lab in Milton Keynes and Alex Alderton, Roberto Amato, Jeffrey Barrett, Sonia Goncalves, Ewan Harrison, David K. Jackson, Ian Johnston, Dominic Kwiatkowski, Cordelia Langford, John Sillitoe on behalf of the Wellcome Sanger Institute COVID-19 Surveillance Team
hCoV-19/England/MILK-2C1C9B9/2021	EPI_ISL_7023867	2021-11-27	United Kingdom	Lighthouse Lab in Milton Keynes	Wellcome Sanger Institute for the COVID-19 Genomics UK (COG-UK) Consortium	The Lighthouse Lab in Milton Keynes and Alex Alderton, Roberto Amato, Jeffrey Barrett, Sonia Goncalves, Ewan Harrison, David K. Jackson, Ian Johnston, Dominic Kwiatkowski, Cordelia Langford, John Sillitoe on behalf of the Wellcome Sanger Institute COVID-19 Surveillance Team
hCoV-19/England/MILK-2C1EEE5/2021	EPI_ISL_7024334	2021-11-27	United Kingdom	Lighthouse Lab in Milton Keynes	Wellcome Sanger Institute for the COVID-19 Genomics UK (COG-UK) Consortium	The Lighthouse Lab in Milton Keynes and Alex Alderton, Roberto Amato, Jeffrey Barrett, Sonia Goncalves, Ewan Harrison, David K. Jackson, Ian Johnston, Dominic Kwiatkowski, Cordelia Langford, John Sillitoe on behalf of the Wellcome Sanger Institute COVID-19 Surveillance Team
hCoV-19/England/MILK-2C1EFF1/2021	EPI_ISL_7024438	2021-11-27	United Kingdom	Lighthouse Lab in Milton Keynes	Wellcome Sanger Institute for the COVID-19 Genomics UK (COG-UK) Consortium	The Lighthouse Lab in Milton Keynes and Alex Alderton, Roberto Amato, Jeffrey Barrett, Sonia Goncalves, Ewan Harrison, David K. Jackson, Ian Johnston, Dominic Kwiatkowski, Cordelia Langford, John Sillitoe on behalf of the Wellcome Sanger Institute COVID-19 Surveillance Team
hCoV-19/England/MILK-2C1E331/2021	EPI_ISL_7024495	2021-11-27	United Kingdom	Lighthouse Lab in Milton Keynes	Wellcome Sanger Institute for the COVID-19 Genomics UK (COG-UK) Consortium	The Lighthouse Lab in Milton Keynes and Alex Alderton, Roberto Amato, Jeffrey Barrett, Sonia Goncalves, Ewan Harrison, David K. Jackson, Ian Johnston, Dominic Kwiatkowski, Cordelia Langford, John Sillitoe on behalf of the Wellcome Sanger Institute COVID-19 Surveillance Team
hCoV-19/England/MILK-2C1EED6/2021	EPI_ISL_7024659	2021-11-27	United Kingdom	Lighthouse Lab in Milton Keynes	Wellcome Sanger Institute for the COVID-19 Genomics UK (COG-UK) Consortium	The Lighthouse Lab in Milton Keynes and Alex Alderton, Roberto Amato, Jeffrey Barrett, Sonia Goncalves, Ewan Harrison, David K. Jackson, Ian Johnston, Dominic Kwiatkowski, Cordelia Langford, John Sillitoe on behalf of the Wellcome Sanger Institute COVID-19 Surveillance Team
hCoV-19/England/MILK-2C1F02A/2021	EPI_ISL_7024687	2021-11-27	United Kingdom	Lighthouse Lab in Milton Keynes	Wellcome Sanger Institute for the COVID-19 Genomics UK (COG-UK) Consortium	The Lighthouse Lab in Milton Keynes and Alex Alderton, Roberto Amato, Jeffrey Barrett, Sonia Goncalves, Ewan Harrison, David K. Jackson, Ian Johnston, Dominic Kwiatkowski, Cordelia Langford, John Sillitoe on behalf of the Wellcome Sanger Institute COVID-19 Surveillance Team
hCoV-19/England/MILK-2C1F066/2021	EPI_ISL_7024839	2021-11-27	United Kingdom	Lighthouse Lab in Milton Keynes	Wellcome Sanger Institute for the COVID-19 Genomics UK (COG-UK) Consortium	The Lighthouse Lab in Milton Keynes and Alex Alderton, Roberto Amato, Jeffrey Barrett, Sonia Goncalves, Ewan Harrison, David K. Jackson, Ian Johnston, Dominic Kwiatkowski, Cordelia Langford, John Sillitoe on behalf of the Wellcome Sanger Institute COVID-19 Surveillance Team
hCoV-19/England/MILK-2C1EEB8/2021	EPI_ISL_7024991	2021-11-27	United Kingdom	Lighthouse Lab in Milton Keynes	Wellcome Sanger Institute for the COVID-19 Genomics UK (COG-UK) Consortium	The Lighthouse Lab in Milton Keynes and Alex Alderton, Roberto Amato, Jeffrey Barrett, Sonia Goncalves, Ewan Harrison, David K. Jackson, Ian Johnston, Dominic Kwiatkowski, Cordelia Langford, John Sillitoe on behalf of the Wellcome Sanger Institute COVID-19 Surveillance Team
hCoV-19/England/MILK-2C235CA/2021	EPI_ISL_7025373	2021-11-27	United Kingdom	Lighthouse Lab in Milton Keynes	Wellcome Sanger Institute for the COVID-19 Genomics UK (COG-UK) Consortium	The Lighthouse Lab in Milton Keynes and Alex Alderton, Roberto Amato, Jeffrey Barrett, Sonia Goncalves, Ewan Harrison, David K. Jackson, Ian Johnston, Dominic Kwiatkowski, Cordelia Langford, John Sillitoe on behalf of the Wellcome Sanger Institute COVID-19 Surveillance Team
hCoV-19/England/MILK-2C0B8CF/2021	EPI_ISL_7026085	2021-11-26	United Kingdom	Lighthouse Lab in Milton Keynes	Wellcome Sanger Institute for the COVID-19 Genomics UK (COG-UK) Consortium	The Lighthouse Lab in Milton Keynes and Alex Alderton, Roberto Amato, Jeffrey Barrett, Sonia Goncalves, Ewan Harrison, David K. Jackson, Ian Johnston, Dominic Kwiatkowski, Cordelia Langford, John Sillitoe on behalf of the Wellcome Sanger Institute COVID-19 Surveillance Team
hCoV-19/England/MILK-2C066E8/2021	EPI_ISL_7026396	2021-11-26	United Kingdom	Lighthouse Lab in Milton Keynes	Wellcome Sanger Institute for the COVID-19 Genomics UK (COG-UK) Consortium	The Lighthouse Lab in Milton Keynes and Alex Alderton, Roberto Amato, Jeffrey Barrett, Sonia Goncalves, Ewan Harrison, David K. Jackson, Ian Johnston, Dominic Kwiatkowski, Cordelia Langford, John Sillitoe on behalf of the Wellcome Sanger Institute COVID-19 Surveillance Team
hCoV-19/England/MILK-2BFA017/2021	EPI_ISL_7026536	2021-11-26	United Kingdom	Lighthouse Lab in Milton Keynes	Wellcome Sanger Institute for the COVID-19 Genomics UK (COG-UK) Consortium	The Lighthouse Lab in Milton Keynes and Alex Alderton, Roberto Amato, Jeffrey Barrett, Sonia Goncalves, Ewan Harrison, David K. Jackson, Ian Johnston, Dominic Kwiatkowski, Cordelia Langford, John Sillitoe on behalf of the Wellcome Sanger Institute COVID-19 Surveillance Team
hCoV-19/England/MILK-2BFA85B/2021	EPI_ISL_7026616	2021-11-26	United Kingdom	Lighthouse Lab in Milton Keynes	Wellcome Sanger Institute for the COVID-19 Genomics UK (COG-UK) Consortium	The Lighthouse Lab in Milton Keynes and Alex Alderton, Roberto Amato, Jeffrey Barrett, Sonia Goncalves, Ewan Harrison, David K. Jackson, Ian Johnston, Dominic Kwiatkowski, Cordelia Langford, John Sillitoe on behalf of the Wellcome Sanger Institute COVID-19 Surveillance Team
hCoV-19/England/MILK-2BFA9C1/2021	EPI_ISL_7026695	2021-11-25	United Kingdom	Lighthouse Lab in Milton Keynes	Wellcome Sanger Institute for the COVID-19 Genomics UK (COG-UK) Consortium	The Lighthouse Lab in Milton Keynes and Alex Alderton, Roberto Amato, Jeffrey Barrett, Sonia Goncalves, Ewan Harrison, David K. Jackson, Ian Johnston, Dominic Kwiatkowski, Cordelia Langford, John Sillitoe on behalf of the Wellcome Sanger Institute COVID-19 Surveillance Team
hCoV-19/England/MILK-2BFAA73/2021	EPI_ISL_7026716	2021-11-26	United Kingdom	Lighthouse Lab in Milton Keynes	Wellcome Sanger Institute for the COVID-19 Genomics UK (COG-UK) Consortium	The Lighthouse Lab in Milton Keynes and Alex Alderton, Roberto Amato, Jeffrey Barrett, Sonia Goncalves, Ewan Harrison, David K. Jackson, Ian Johnston, Dominic Kwiatkowski, Cordelia Langford, John Sillitoe on behalf of the Wellcome Sanger Institute COVID-19 Surveillance Team
hCoV-19/England/MILK-2BFAADD/2021	EPI_ISL_7026777	2021-11-26	United Kingdom	Lighthouse Lab in Milton Keynes	Wellcome Sanger Institute for the COVID-19 Genomics UK (COG-UK) Consortium	The Lighthouse Lab in Milton Keynes and Alex Alderton, Roberto Amato, Jeffrey Barrett, Sonia Goncalves, Ewan Harrison, David K. Jackson, Ian Johnston, Dominic Kwiatkowski, Cordelia Langford, John Sillitoe on behalf of the Wellcome Sanger Institute COVID-19 Surveillance Team
hCoV-19/England/MILK-2BFA84C/2021	EPI_ISL_7026952	2021-11-26	United Kingdom	Lighthouse Lab in Milton Keynes	Wellcome Sanger Institute for the COVID-19 Genomics UK (COG-UK) Consortium	The Lighthouse Lab in Milton Keynes and Alex Alderton, Roberto Amato, Jeffrey Barrett, Sonia Goncalves, Ewan Harrison, David K. Jackson, Ian Johnston, Dominic Kwiatkowski, Cordelia Langford, John Sillitoe on behalf of the Wellcome Sanger Institute COVID-19 Surveillance Team
hCoV-19/Scotland/QEUH-2BFEE64/2021	EPI_ISL_7027157	2021-11-26	United Kingdom	Lighthouse Lab in Glasgow	Wellcome Sanger Institute for the COVID-19 Genomics UK (COG-UK) Consortium	Harper VanSteenhouse, Yumi Kasai, David Gray, Carol Clugston, Anna Dominiczak and Alex Alderton, Roberto Amato, Jeffrey Barrett, Sonia Goncalves, Ewan Harrison, David K. Jackson, Ian Johnston, Dominic Kwiatkowski, Cordelia Langford, John Sillitoe on behalf of the Wellcome Sanger Institute COVID-19 Surveillance Team
hCoV-19/Scotland/QEUH-2BFC8C2/2021	EPI_ISL_7027809	2021-11-26	United Kingdom	Lighthouse Lab in Glasgow	Wellcome Sanger Institute for the COVID-19 Genomics UK (COG-UK) Consortium	Harper VanSteenhouse, Yumi Kasai, David Gray, Carol Clugston, Anna Dominiczak and Alex Alderton, Roberto Amato, Jeffrey Barrett, Sonia Goncalves, Ewan Harrison, David K. Jackson, Ian Johnston, Dominic Kwiatkowski, Cordelia Langford, John Sillitoe on behalf of the Wellcome Sanger Institute COVID-19 Surveillance Team
hCoV-19/England/MILK-2C0F834/2021	EPI_ISL_7028268	2021-11-26	United Kingdom	Lighthouse Lab in Milton Keynes	Wellcome Sanger Institute for the COVID-19 Genomics UK (COG-UK) Consortium	The Lighthouse Lab in Milton Keynes and Alex Alderton, Roberto Amato, Jeffrey Barrett, Sonia Goncalves, Ewan Harrison, David K. Jackson, Ian Johnston, Dominic Kwiatkowski, Cordelia Langford, John Sillitoe on behalf of the Wellcome Sanger Institute COVID-19 Surveillance Team
hCoV-19/England/MILK-2C0F843/2021	EPI_ISL_7028487	2021-11-26	United Kingdom	Lighthouse Lab in Milton Keynes	Wellcome Sanger Institute for the COVID-19 Genomics UK (COG-UK) Consortium	The Lighthouse Lab in Milton Keynes and Alex Alderton, Roberto Amato, Jeffrey Barrett, Sonia Goncalves, Ewan Harrison, David K. Jackson, Ian Johnston, Dominic Kwiatkowski, Cordelia Langford, John Sillitoe on behalf of the Wellcome Sanger Institute COVID-19 Surveillance Team
hCoV-19/England/MILK-2BF595D/2021	EPI_ISL_7029353	2021-11-25	United Kingdom	Lighthouse Lab in Milton Keynes	Wellcome Sanger Institute for the COVID-19 Genomics UK (COG-UK) Consortium	The Lighthouse Lab in Milton Keynes and Alex Alderton, Roberto Amato, Jeffrey Barrett, Sonia Goncalves, Ewan Harrison, David K. Jackson, Ian Johnston, Dominic Kwiatkowski, Cordelia Langford, John Sillitoe on behalf of the Wellcome Sanger Institute COVID-19 Surveillance Team
hCoV-19/Scotland/QEUH-2BDFD99/2021	EPI_ISL_7029582	2021-11-25	United Kingdom	Lighthouse Lab in Glasgow	Wellcome Sanger Institute for the COVID-19 Genomics UK (COG-UK) Consortium	Harper VanSteenhouse, Yumi Kasai, David Gray, Carol Clugston, Anna Dominiczak and Alex Alderton, Roberto Amato, Jeffrey Barrett, Sonia Goncalves, Ewan Harrison, David K. Jackson, Ian Johnston, Dominic Kwiatkowski, Cordelia Langford, John Sillitoe on behalf of the Wellcome Sanger Institute COVID-19 Surveillance Team
hCoV-19/Scotland/QEUH-2C05AB0/2021	EPI_ISL_7031141	2021-11-26	United Kingdom	Lighthouse Lab in Glasgow	Wellcome Sanger Institute for the COVID-19 Genomics UK (COG-UK) Consortium	Harper VanSteenhouse, Yumi Kasai, David Gray, Carol Clugston, Anna Dominiczak and Alex Alderton, Roberto Amato, Jeffrey Barrett, Sonia Goncalves, Ewan Harrison, David K. Jackson, Ian Johnston, Dominic Kwiatkowski, Cordelia Langford, John Sillitoe on behalf of the Wellcome Sanger Institute COVID-19 Surveillance Team
hCoV-19/Scotland/QEUH-2C0150E/2021	EPI_ISL_7031412	2021-11-26	United Kingdom	Lighthouse Lab in Glasgow	Wellcome Sanger Institute for the COVID-19 Genomics UK (COG-UK) Consortium	Harper VanSteenhouse, Yumi Kasai, David Gray, Carol Clugston, Anna Dominiczak and Alex Alderton, Roberto Amato, Jeffrey Barrett, Sonia Goncalves, Ewan Harrison, David K. Jackson, Ian Johnston, Dominic Kwiatkowski, Cordelia Langford, John Sillitoe on behalf of the Wellcome Sanger Institute COVID-19 Surveillance Team
hCoV-19/England/MILK-2C080AC/2021	EPI_ISL_7033208	2021-11-26	United Kingdom	Lighthouse Lab in Milton Keynes	Wellcome Sanger Institute for the COVID-19 Genomics UK (COG-UK) Consortium	The Lighthouse Lab in Milton Keynes and Alex Alderton, Roberto Amato, Jeffrey Barrett, Sonia Goncalves, Ewan Harrison, David K. Jackson, Ian Johnston, Dominic Kwiatkowski, Cordelia Langford, John Sillitoe on behalf of the Wellcome Sanger Institute COVID-19 Surveillance Team
hCoV-19/Scotland/QEUH-2C08604/2021	EPI_ISL_7035922	2021-11-26	United Kingdom	Lighthouse Lab in Glasgow	Wellcome Sanger Institute for the COVID-19 Genomics UK (COG-UK) Consortium	Harper VanSteenhouse, Yumi Kasai, David Gray, Carol Clugston, Anna Dominiczak and Alex Alderton, Roberto Amato, Jeffrey Barrett, Sonia Goncalves, Ewan Harrison, David K. Jackson, Ian Johnston, Dominic Kwiatkowski, Cordelia Langford, John Sillitoe on behalf of the Wellcome Sanger Institute COVID-19 Surveillance Team
hCoV-19/Scotland/QEUH-2C08622/2021	EPI_ISL_7036426	2021-11-26	United Kingdom	Lighthouse Lab in Glasgow	Wellcome Sanger Institute for the COVID-19 Genomics UK (COG-UK) Consortium	Harper VanSteenhouse, Yumi Kasai, David Gray, Carol Clugston, Anna Dominiczak and Alex Alderton, Roberto Amato, Jeffrey Barrett, Sonia Goncalves, Ewan Harrison, David K. Jackson, Ian Johnston, Dominic Kwiatkowski, Cordelia Langford, John Sillitoe on behalf of the Wellcome Sanger Institute COVID-19 Surveillance Team
hCoV-19/England/MILK-2C03E2F/2021	EPI_ISL_7037264	2021-11-26	United Kingdom	Lighthouse Lab in Milton Keynes	Wellcome Sanger Institute for the COVID-19 Genomics UK (COG-UK) Consortium	The Lighthouse Lab in Milton Keynes and Alex Alderton, Roberto Amato, Jeffrey Barrett, Sonia Goncalves, Ewan Harrison, David K. Jackson, Ian Johnston, Dominic Kwiatkowski, Cordelia Langford, John Sillitoe on behalf of the Wellcome Sanger Institute COVID-19 Surveillance Team
hCoV-19/Norway/29450/2021	EPI_ISL_7040235	2021-11-27	Norway	Oslo University Hospital, Department of Medical Microbiology	Norwegian Institute of Public Health, Department of Virology	Kathrine Stene-Johansen, Kamilla Heddeland Instefjord, Hilde Elshaug, Garcia Llorente Ignacio, Jon Br√•te, Engebretsen Serina Beate,Pedersen Benedikte Nevjen, Line Victoria Moen, Debech Nadia, Atiya R Ali,Marie Paulsen Madsen, Rasmus Riis Kopperud, Hilde Vollan, Karoline Bragstad, Olav Hungnes
hCoV-19/Switzerland/BS-UHB-43176590/2021	EPI_ISL_7042161	2021-11-22	Switzerland	Clinical Virology	Clinical Bacteriology, University Hospital Basel	Tim Roloff, Fanny Wegner, Helena MB Seth-Smith, Alfredo Mari, Karoline Leuzinger, Julia Bielicki, Manuel Battegay, Hans Hirsch, Adrian Egli
hCoV-19/Switzerland/BS-UHB-43176614/2021	EPI_ISL_7042168	2021-11-22	Switzerland	Clinical Virology	Clinical Bacteriology, University Hospital Basel	Tim Roloff, Fanny Wegner, Helena MB Seth-Smith, Alfredo Mari, Karoline Leuzinger, Julia Bielicki, Manuel Battegay, Hans Hirsch, Adrian Egli
hCoV-19/Spain/MD-HGUGM-5830664/2021	EPI_ISL_7042252	2021-12-02	Spain	Hospital General Universitario Gregorio Mara√±√≥n	Hospital General Universitario Gregorio Mara√±√≥n	Sergio Buenestado Serrano, Jorge Rodr√≠guez-Grande, Pedro Sola Campoy, Laura P√©rez-Lago, Cristina Rodriguez-Grande, Marta Herranz Martin, Julia Su√°rez, Pilar Catal√°n, Patricia Mu√±oz, Dar√≠o Garc√≠a de Viedma
hCoV-19/Switzerland/BS-UHB-bx227801-2061046/2021	EPI_ISL_7042354	2021-11-26	Switzerland	Biolytix AG	Clinical Bacteriology, University Hospital Basel	Tim Roloff, Fanny Wegner, Helena MB Seth-Smith, Alfredo Mari, Karoline Leuzinger, Julia Bielicki, Manuel Battegay, Hans Hirsch, Adrian Egli
hCoV-19/Belgium/ULG-22193/2021	EPI_ISL_7042669	2021-11-30	Belgium	Department of Clinical Microbiology	GIGA Medical Genomics	Keith Durkin, Maria Artesi, Bouchra Boujemla, Nathalie Renotte, Nadine Cambisano, S√©bastien Bontems, C√©cile Meex, Claire Gourzon√®s, Olivier Ek, Laurent Gillet, Marie-Pierre Hayette, Vincent Bours
hCoV-19/Spain/CT-HUB03042/2021	EPI_ISL_7045214	2021-11-29	Spain	HOSPITAL UNIVERSITARI DE BELLVITGE	Microbiology Department	Sara Marti, Aida Gonzalez-Diaz, Anna Carrera-Salinas Yolanda Hernandez, Laura Calatayud, Jordi Niub√≥, Carmen Ardanuy, Jordi Camara, M Angeles Dom√≠nguez
hCoV-19/Spain/CT-HUVH-AV60047/2021	EPI_ISL_7050911	2021-11-30	Spain	Hospital Universitari Vall d'Hebron - Vall d'Hebron Institut de Recerca	Hospital Universitari Vall d'Hebron - Vall d'Hebron Institut de Recerca	Cristina Andr√©s, Maria Pi√±ana, Alejandra Gonz√°lez-S√°nchez, Damir Garcia-Cehic, Ariadna Rando, Juliana Esperalba, Maria Gema Codina, Carla Castillo, Karen Garc√≠a, Rodrigo V√°squez, Maria Carmen Martin, Tom√†s Pumarola, Josep Quer, Andr√©s Ant√≥n
hCoV-19/Spain/CT-HUVH-AV60048/2021	EPI_ISL_7050918	2021-11-30	Spain	Hospital Universitari Vall d'Hebron - Vall d'Hebron Institut de Recerca	Hospital Universitari Vall d'Hebron - Vall d'Hebron Institut de Recerca	Cristina Andr√©s, Maria Pi√±ana, Alejandra Gonz√°lez-S√°nchez, Damir Garcia-Cehic, Ariadna Rando, Juliana Esperalba, Maria Gema Codina, Carla Castillo, Karen Garc√≠a, Rodrigo V√°squez, Maria Carmen Martin, Tom√†s Pumarola, Josep Quer, Andr√©s Ant√≥n
hCoV-19/Denmark/DCGC-243244/2021	EPI_ISL_7062087	2021-11-23	Denmark	Department of Bacteria, Parasites and Fungi, Statens Serum Institut, Copenhagen, Denmark	Statens Serum Institut Bioinformatics and Microbial Genomics	Danish Covid-19 Genome Consortium
hCoV-19/Switzerland/BE-IFIK-4658-5415/2021	EPI_ISL_7062525	2021-11-28	Switzerland	Spital Riggisberg	Institute for Infectious Diseases, University of Bern	Stefan Neuenschwander, Christian Baumann, Miguel A Terrazos Miani, Sonja Gempeler, Lo√Øc Borcard, Nicole Liechti, Cora S√§gesser, Pascal Bittel, Peter Keller, Franziska Suter-Riniker, Stephen L Leib, Alban Ramette
hCoV-19/Switzerland/BS-Risch-21C0305232/2021	EPI_ISL_7062590	2021-11-26	Switzerland	Dr. Risch Ostschweiz AG	Dr Risch Laboratory	Nadia Wohlwend, Faina Wehrli, Dominique Fabien Hilti, Sinem Kas, Martin Risch, Thomas Bodmer, Lorenz Risch
hCoV-19/Denmark/DCGC-244160/2021	EPI_ISL_7063588	2021-11-26	Denmark	Department of Bacteria, Parasites and Fungi, Statens Serum Institut, Copenhagen, Denmark	Statens Serum Institut Bioinformatics and Microbial Genomics	Danish Covid-19 Genome Consortium
hCoV-19/Belgium/UMONS-P039898301/2021	EPI_ISL_7063764	2021-11-29	Belgium	National Platform bis UMONS/Jolimont	National Platform bis UMONS/Jolimont	Guillaume Bayon-Vicente, Florian Juszczak, Laetitia Gheysen, Eric Tarantino, Gautier Detry, Ruddy Wattiez
hCoV-19/Belgium/ULB-IBC_CV8283013185/2021	EPI_ISL_7074135	2021-11-24	Luxembourg	National Platform bis COVID ULB-IBC	National Platform bis COVID ULB-IBC	Ricardo De Mendon√ßa, Marie-Luce Delforge, Arnaud Marchant, Coralie Henin, Benoit Haerlingen
hCoV-19/Germany/BE-RKI-I-353502/2021	EPI_ISL_7116918	2021-12-02	Germany	Robert Koch-Institut ZBS1 (Zentrum f√ºr biologische Gefahren und spezielle Pathogene hochpathogene Viren)	Robert Koch Institute	unknown
hCoV-19/Germany/NW-RKI-I-353619/2021	EPI_ISL_7117396	2021-11-29	Germany	Institut f√ºr Labormedizin Mikrobiologie und Hygiene	Robert Koch Institute	unknown
hCoV-19/Austria/680752/2021	EPI_ISL_7129657	2021-11-29	Austria	AGES-Institute for medical Microbiology and Hygiene Vienna	AGES-Institute for medical Microbiology and Hygiene Vienna	Kathrin Lippert, Marion Blaschitz, Stefanie Dobrovolny, Florian Heger, Julia Klikovits, Patrick Hyden, Alexander Indra, Peter Hufnagl
hCoV-19/Austria/AGES-680726_161160/2021	EPI_ISL_7129884	2021-11-29	Austria	AGES-Institute for medical Microbiology and Hygiene Vienna	AGES-Institute for medical Microbiology and Hygiene Vienna	Marion Blaschitz, Kathrin Lippert, Stefanie Dobrovolny, Florian Heger, Julia Klikovits, Patrick Hyden, Alexander Indra, Peter Hufnagl
hCoV-19/Austria/AGES-679288/2021	EPI_ISL_7130085	2021-11-28	Austria	AGES-Institute for medical Microbiology and Hygiene Vienna	AGES-Institute for medical Microbiology and Hygiene Vienna	Kathrin Lippert, Marion Blaschitz, Stefanie Dobrovolny, Florian Heger, Julia Klikovits, Patrick Hyden, Alexander Indra, Peter Hufnagl
hCoV-19/Austria/AGES-680771_161164/2021	EPI_ISL_7130189	2021-11-29	Austria	AGES-Institute for medical Microbiology and Hygiene Vienna	AGES-Institute for medical Microbiology and Hygiene Vienna	Marion Blaschitz, Kathrin Lippert, Stefanie Dobrovolny, Florian Heger, Julia Klikovits, Patrick Hyden, Alexander Indra, Peter Hufnagl
hCoV-19/Austria/AGES-681211_161165/2021	EPI_ISL_7130344	2021-11-30	Austria	AGES-Institute for medical Microbiology and Hygiene Vienna	AGES-Institute for medical Microbiology and Hygiene Vienna	Kathrin Lippert, Marion Blaschitz, Stefanie Dobrovolny, Florian Heger, Julia Klikovits, Patrick Hyden, Alexander Indra, Peter Hufnagl
hCoV-19/Austria/AGES-680729_161162/2021	EPI_ISL_7130486	2021-11-29	Austria	AGES-Institute for medical Microbiology and Hygiene Vienna	AGES-Institute for medical Microbiology and Hygiene Vienna	Marion Blaschitz, Kathrin Lippert, Stefanie Dobrovolny, Florian Heger, Julia Klikovits, Patrick Hyden, Alexander Indra, Peter Hufnagl
hCoV-19/Netherlands/NH-AUMC-015398/2021	EPI_ISL_7135501	2021-11-30	Netherlands	Public Health Laboratory, Public Health Service Amsterdam, The Netherlands	Department of Medical Microbiology & Infection prevention, Amsterdam University Medical Centers location AMC	Matthijs Welkers, Jelle Koopsen, Robin van Houdt, Marcel Jonges, Sebastien Matamoros, Sjoerd Rebers, Fokla Zorgdrager, Sylvia Bruisten, Judith den Uil, Akke Cornelissen, Janke Schinkel, Menno de Jong, Tjalling Leenstra and Mariken van der Lubben on behalf of the Amsterdam Regional Genomic epidemiology and Outbreak Surveillance (ARGOS) consortium
hCoV-19/Netherlands/NH-AUMC-015402/2021	EPI_ISL_7135502	2021-12-01	Netherlands	Public Health Laboratory, Public Health Service Amsterdam, The Netherlands	Department of Medical Microbiology & Infection prevention, Amsterdam University Medical Centers location AMC	Matthijs Welkers, Jelle Koopsen, Robin van Houdt, Marcel Jonges, Sebastien Matamoros, Sjoerd Rebers, Fokla Zorgdrager, Sylvia Bruisten, Judith den Uil, Akke Cornelissen, Janke Schinkel, Menno de Jong, Tjalling Leenstra and Mariken van der Lubben on behalf of the Amsterdam Regional Genomic epidemiology and Outbreak Surveillance (ARGOS) consortium
hCoV-19/Netherlands/NH-AUMC-015401/2021	EPI_ISL_7135503	2021-12-01	Netherlands	Public Health Laboratory, Public Health Service Amsterdam, The Netherlands	Department of Medical Microbiology & Infection prevention, Amsterdam University Medical Centers location AMC	Matthijs Welkers, Jelle Koopsen, Robin van Houdt, Marcel Jonges, Sebastien Matamoros, Sjoerd Rebers, Fokla Zorgdrager, Sylvia Bruisten, Judith den Uil, Akke Cornelissen, Janke Schinkel, Menno de Jong, Tjalling Leenstra and Mariken van der Lubben on behalf of the Amsterdam Regional Genomic epidemiology and Outbreak Surveillance (ARGOS) consortium
hCoV-19/Netherlands/NH-AUMC-015400/2021	EPI_ISL_7135504	2021-12-01	Netherlands	Public Health Laboratory, Public Health Service Amsterdam, The Netherlands	Department of Medical Microbiology & Infection prevention, Amsterdam University Medical Centers location AMC	Matthijs Welkers, Jelle Koopsen, Robin van Houdt, Marcel Jonges, Sebastien Matamoros, Sjoerd Rebers, Fokla Zorgdrager, Sylvia Bruisten, Judith den Uil, Akke Cornelissen, Janke Schinkel, Menno de Jong, Tjalling Leenstra and Mariken van der Lubben on behalf of the Amsterdam Regional Genomic epidemiology and Outbreak Surveillance (ARGOS) consortium
hCoV-19/England/HSLL-2C2D733/2021	EPI_ISL_7142185	2021-11-26	United Kingdom	Health Services Laboratories	Wellcome Sanger Institute for the COVID-19 Genomics UK (COG-UK) Consortium	Health Services Laboratories and Alex Alderton, Roberto Amato, Jeffrey Barrett, Sonia Goncalves, Ewan Harrison, David K. Jackson, Ian Johnston, Dominic Kwiatkowski, Cordelia Langford, John Sillitoe on behalf of the Wellcome Sanger Institute COVID-19 Surveillance Team
hCoV-19/England/HSLL-2C3943D/2021	EPI_ISL_7142260	2021-11-27	United Kingdom	Health Services Laboratories	Wellcome Sanger Institute for the COVID-19 Genomics UK (COG-UK) Consortium	Health Services Laboratories and Alex Alderton, Roberto Amato, Jeffrey Barrett, Sonia Goncalves, Ewan Harrison, David K. Jackson, Ian Johnston, Dominic Kwiatkowski, Cordelia Langford, John Sillitoe on behalf of the Wellcome Sanger Institute COVID-19 Surveillance Team
hCoV-19/England/LSPA-2C3BA0C/2021	EPI_ISL_7142714	2021-11-25	United Kingdom	Rosalind Franklin Laboratory	Wellcome Sanger Institute for the COVID-19 Genomics UK (COG-UK) Consortium	Donald Fraser, Suki Lee, Rob Howes, The Rosalind Franklin Laboratory and Alex Alderton, Roberto Amato, Jeffrey Barrett, Sonia Goncalves, Ewan Harrison, David K. Jackson, Ian Johnston, Dominic Kwiatkowski, Cordelia Langford, John Sillitoe on behalf of the Wellcome Sanger Institute COVID-19 Surveillance Team
hCoV-19/England/MILK-2C37CBF/2021	EPI_ISL_7143464	2021-11-27	United Kingdom	Lighthouse Lab in Milton Keynes	Wellcome Sanger Institute for the COVID-19 Genomics UK (COG-UK) Consortium	The Lighthouse Lab in Milton Keynes and Alex Alderton, Roberto Amato, Jeffrey Barrett, Sonia Goncalves, Ewan Harrison, David K. Jackson, Ian Johnston, Dominic Kwiatkowski, Cordelia Langford, John Sillitoe on behalf of the Wellcome Sanger Institute COVID-19 Surveillance Team
hCoV-19/England/ALDP-2C33828/2021	EPI_ISL_7144808	2021-11-25	United Kingdom	Lighthouse Lab in Alderley Park	Wellcome Sanger Institute for the COVID-19 Genomics UK (COG-UK) Consortium	Jacquelyn Wynn, Mairead Hyland, The Lighthouse Lab in Alderley Park and Alex Alderton, Roberto Amato, Jeffrey Barrett, Sonia Goncalves, Ewan Harrison, David K. Jackson, Ian Johnston, Dominic Kwiatkowski, Cordelia Langford, John Sillitoe on behalf of the Wellcome Sanger Institute COVID-19 Surveillance Team
hCoV-19/England/ALDP-2C33BC5/2021	EPI_ISL_7144986	2021-11-26	United Kingdom	Lighthouse Lab in Alderley Park	Wellcome Sanger Institute for the COVID-19 Genomics UK (COG-UK) Consortium	Jacquelyn Wynn, Mairead Hyland, The Lighthouse Lab in Alderley Park and Alex Alderton, Roberto Amato, Jeffrey Barrett, Sonia Goncalves, Ewan Harrison, David K. Jackson, Ian Johnston, Dominic Kwiatkowski, Cordelia Langford, John Sillitoe on behalf of the Wellcome Sanger Institute COVID-19 Surveillance Team
hCoV-19/Scotland/QEUH-2C30FBD/2021	EPI_ISL_7145006	2021-11-27	United Kingdom	Lighthouse Lab in Glasgow	Wellcome Sanger Institute for the COVID-19 Genomics UK (COG-UK) Consortium	Harper VanSteenhouse, Yumi Kasai, David Gray, Carol Clugston, Anna Dominiczak and Alex Alderton, Roberto Amato, Jeffrey Barrett, Sonia Goncalves, Ewan Harrison, David K. Jackson, Ian Johnston, Dominic Kwiatkowski, Cordelia Langford, John Sillitoe on behalf of the Wellcome Sanger Institute COVID-19 Surveillance Team
hCoV-19/Scotland/QEUH-2C32B3F/2021	EPI_ISL_7145516	2021-11-26	United Kingdom	Lighthouse Lab in Glasgow	Wellcome Sanger Institute for the COVID-19 Genomics UK (COG-UK) Consortium	Harper VanSteenhouse, Yumi Kasai, David Gray, Carol Clugston, Anna Dominiczak and Alex Alderton, Roberto Amato, Jeffrey Barrett, Sonia Goncalves, Ewan Harrison, David K. Jackson, Ian Johnston, Dominic Kwiatkowski, Cordelia Langford, John Sillitoe on behalf of the Wellcome Sanger Institute COVID-19 Surveillance Team
hCoV-19/England/MILK-2C25B4E/2021	EPI_ISL_7146338	2021-11-27	United Kingdom	Lighthouse Lab in Milton Keynes	Wellcome Sanger Institute for the COVID-19 Genomics UK (COG-UK) Consortium	The Lighthouse Lab in Milton Keynes and Alex Alderton, Roberto Amato, Jeffrey Barrett, Sonia Goncalves, Ewan Harrison, David K. Jackson, Ian Johnston, Dominic Kwiatkowski, Cordelia Langford, John Sillitoe on behalf of the Wellcome Sanger Institute COVID-19 Surveillance Team
hCoV-19/England/MILK-2C27A9A/2021	EPI_ISL_7146517	2021-11-26	United Kingdom	Lighthouse Lab in Milton Keynes	Wellcome Sanger Institute for the COVID-19 Genomics UK (COG-UK) Consortium	The Lighthouse Lab in Milton Keynes and Alex Alderton, Roberto Amato, Jeffrey Barrett, Sonia Goncalves, Ewan Harrison, David K. Jackson, Ian Johnston, Dominic Kwiatkowski, Cordelia Langford, John Sillitoe on behalf of the Wellcome Sanger Institute COVID-19 Surveillance Team
hCoV-19/England/MILK-2C27CEF/2021	EPI_ISL_7146524	2021-11-26	United Kingdom	Lighthouse Lab in Milton Keynes	Wellcome Sanger Institute for the COVID-19 Genomics UK (COG-UK) Consortium	The Lighthouse Lab in Milton Keynes and Alex Alderton, Roberto Amato, Jeffrey Barrett, Sonia Goncalves, Ewan Harrison, David K. Jackson, Ian Johnston, Dominic Kwiatkowski, Cordelia Langford, John Sillitoe on behalf of the Wellcome Sanger Institute COVID-19 Surveillance Team
hCoV-19/England/MILK-2BFB5F9/2021	EPI_ISL_7146933	2021-11-26	United Kingdom	Lighthouse Lab in Milton Keynes	Wellcome Sanger Institute for the COVID-19 Genomics UK (COG-UK) Consortium	The Lighthouse Lab in Milton Keynes and Alex Alderton, Roberto Amato, Jeffrey Barrett, Sonia Goncalves, Ewan Harrison, David K. Jackson, Ian Johnston, Dominic Kwiatkowski, Cordelia Langford, John Sillitoe on behalf of the Wellcome Sanger Institute COVID-19 Surveillance Team
hCoV-19/England/MILK-2BFB605/2021	EPI_ISL_7147199	2021-11-26	United Kingdom	Lighthouse Lab in Milton Keynes	Wellcome Sanger Institute for the COVID-19 Genomics UK (COG-UK) Consortium	The Lighthouse Lab in Milton Keynes and Alex Alderton, Roberto Amato, Jeffrey Barrett, Sonia Goncalves, Ewan Harrison, David K. Jackson, Ian Johnston, Dominic Kwiatkowski, Cordelia Langford, John Sillitoe on behalf of the Wellcome Sanger Institute COVID-19 Surveillance Team
hCoV-19/Scotland/QEUH-2C2C4B5/2021	EPI_ISL_7148141	2021-11-27	United Kingdom	Lighthouse Lab in Glasgow	Wellcome Sanger Institute for the COVID-19 Genomics UK (COG-UK) Consortium	Harper VanSteenhouse, Yumi Kasai, David Gray, Carol Clugston, Anna Dominiczak and Alex Alderton, Roberto Amato, Jeffrey Barrett, Sonia Goncalves, Ewan Harrison, David K. Jackson, Ian Johnston, Dominic Kwiatkowski, Cordelia Langford, John Sillitoe on behalf of the Wellcome Sanger Institute COVID-19 Surveillance Team
hCoV-19/Scotland/QEUH-2C2C664/2021	EPI_ISL_7148719	2021-11-27	United Kingdom	Lighthouse Lab in Glasgow	Wellcome Sanger Institute for the COVID-19 Genomics UK (COG-UK) Consortium	Harper VanSteenhouse, Yumi Kasai, David Gray, Carol Clugston, Anna Dominiczak and Alex Alderton, Roberto Amato, Jeffrey Barrett, Sonia Goncalves, Ewan Harrison, David K. Jackson, Ian Johnston, Dominic Kwiatkowski, Cordelia Langford, John Sillitoe on behalf of the Wellcome Sanger Institute COVID-19 Surveillance Team
hCoV-19/England/ALDP-2C29F02/2021	EPI_ISL_7148837	2021-11-27	United Kingdom	Lighthouse Lab in Alderley Park	Wellcome Sanger Institute for the COVID-19 Genomics UK (COG-UK) Consortium	Jacquelyn Wynn, Mairead Hyland, The Lighthouse Lab in Alderley Park and Alex Alderton, Roberto Amato, Jeffrey Barrett, Sonia Goncalves, Ewan Harrison, David K. Jackson, Ian Johnston, Dominic Kwiatkowski, Cordelia Langford, John Sillitoe on behalf of the Wellcome Sanger Institute COVID-19 Surveillance Team
hCoV-19/England/BRBR-2C29245/2021	EPI_ISL_7149647	2021-11-26	United Kingdom	Berkshire and Surrey Pathology Services Lighthouse Laboratory	Wellcome Sanger Institute for the COVID-19 Genomics UK (COG-UK) Consortium	Berkshire and Surrey Pathology Services Lighthouse Laboratory and Alex Alderton, Roberto Amato, Jeffrey Barrett, Sonia Goncalves, Ewan Harrison, David K. Jackson, Ian Johnston, Dominic Kwiatkowski, Cordelia Langford, John Sillitoe on behalf of the Wellcome Sanger Institute COVID-19 Surveillance Team
hCoV-19/France/PAC-IHU-45001/2021	EPI_ISL_7154340	2021-12-01	France	IHU Mediterranee Infection	IHU Mediterranee Infection	Philippe Colson et al.
hCoV-19/France/PAC-IHU-45002/2021	EPI_ISL_7156753	2021-12-01	France	IHU Mediterranee Infection	IHU Mediterranee Infection	Philippe Colson et al.
hCoV-19/England/MILK-2BDBDCA/2021	EPI_ISL_7157375	2021-11-25	United Kingdom	Lighthouse Lab in Milton Keynes	Wellcome Sanger Institute for the COVID-19 Genomics UK (COG-UK) Consortium	The Lighthouse Lab in Milton Keynes and Alex Alderton, Roberto Amato, Jeffrey Barrett, Sonia Goncalves, Ewan Harrison, David K. Jackson, Ian Johnston, Dominic Kwiatkowski, Cordelia Langford, John Sillitoe on behalf of the Wellcome Sanger Institute COVID-19 Surveillance Team
hCoV-19/England/MILK-2BDBEB8/2021	EPI_ISL_7157554	2021-11-25	United Kingdom	Lighthouse Lab in Milton Keynes	Wellcome Sanger Institute for the COVID-19 Genomics UK (COG-UK) Consortium	The Lighthouse Lab in Milton Keynes and Alex Alderton, Roberto Amato, Jeffrey Barrett, Sonia Goncalves, Ewan Harrison, David K. Jackson, Ian Johnston, Dominic Kwiatkowski, Cordelia Langford, John Sillitoe on behalf of the Wellcome Sanger Institute COVID-19 Surveillance Team
hCoV-19/Scotland/QEUH-2C30BE6/2021	EPI_ISL_7158402	2021-11-27	United Kingdom	Lighthouse Lab in Glasgow	Wellcome Sanger Institute for the COVID-19 Genomics UK (COG-UK) Consortium	Harper VanSteenhouse, Yumi Kasai, David Gray, Carol Clugston, Anna Dominiczak and Alex Alderton, Roberto Amato, Jeffrey Barrett, Sonia Goncalves, Ewan Harrison, David K. Jackson, Ian Johnston, Dominic Kwiatkowski, Cordelia Langford, John Sillitoe on behalf of the Wellcome Sanger Institute COVID-19 Surveillance Team
hCoV-19/Scotland/QEUH-2C2FB26/2021	EPI_ISL_7158414	2021-11-27	United Kingdom	Lighthouse Lab in Glasgow	Wellcome Sanger Institute for the COVID-19 Genomics UK (COG-UK) Consortium	Harper VanSteenhouse, Yumi Kasai, David Gray, Carol Clugston, Anna Dominiczak and Alex Alderton, Roberto Amato, Jeffrey Barrett, Sonia Goncalves, Ewan Harrison, David K. Jackson, Ian Johnston, Dominic Kwiatkowski, Cordelia Langford, John Sillitoe on behalf of the Wellcome Sanger Institute COVID-19 Surveillance Team
hCoV-19/Scotland/QEUH-2C2E85D/2021	EPI_ISL_7158423	2021-11-27	United Kingdom	Lighthouse Lab in Glasgow	Wellcome Sanger Institute for the COVID-19 Genomics UK (COG-UK) Consortium	Harper VanSteenhouse, Yumi Kasai, David Gray, Carol Clugston, Anna Dominiczak and Alex Alderton, Roberto Amato, Jeffrey Barrett, Sonia Goncalves, Ewan Harrison, David K. Jackson, Ian Johnston, Dominic Kwiatkowski, Cordelia Langford, John Sillitoe on behalf of the Wellcome Sanger Institute COVID-19 Surveillance Team
hCoV-19/Scotland/QEUH-2C2E77E/2021	EPI_ISL_7158488	2021-11-27	United Kingdom	Lighthouse Lab in Glasgow	Wellcome Sanger Institute for the COVID-19 Genomics UK (COG-UK) Consortium	Harper VanSteenhouse, Yumi Kasai, David Gray, Carol Clugston, Anna Dominiczak and Alex Alderton, Roberto Amato, Jeffrey Barrett, Sonia Goncalves, Ewan Harrison, David K. Jackson, Ian Johnston, Dominic Kwiatkowski, Cordelia Langford, John Sillitoe on behalf of the Wellcome Sanger Institute COVID-19 Surveillance Team
hCoV-19/Scotland/QEUH-2C2E25F/2021	EPI_ISL_7158498	2021-11-27	United Kingdom	Lighthouse Lab in Glasgow	Wellcome Sanger Institute for the COVID-19 Genomics UK (COG-UK) Consortium	Harper VanSteenhouse, Yumi Kasai, David Gray, Carol Clugston, Anna Dominiczak and Alex Alderton, Roberto Amato, Jeffrey Barrett, Sonia Goncalves, Ewan Harrison, David K. Jackson, Ian Johnston, Dominic Kwiatkowski, Cordelia Langford, John Sillitoe on behalf of the Wellcome Sanger Institute COVID-19 Surveillance Team
hCoV-19/Scotland/QEUH-2C2F79B/2021	EPI_ISL_7158548	2021-11-27	United Kingdom	Lighthouse Lab in Glasgow	Wellcome Sanger Institute for the COVID-19 Genomics UK (COG-UK) Consortium	Harper VanSteenhouse, Yumi Kasai, David Gray, Carol Clugston, Anna Dominiczak and Alex Alderton, Roberto Amato, Jeffrey Barrett, Sonia Goncalves, Ewan Harrison, David K. Jackson, Ian Johnston, Dominic Kwiatkowski, Cordelia Langford, John Sillitoe on behalf of the Wellcome Sanger Institute COVID-19 Surveillance Team
hCoV-19/England/PHEC-3U06FU0A/2021	EPI_ISL_7166216	2021-11-23	United Kingdom	Respiratory Virus Unit, Microbiology Services Colindale, Public Health England	COVID-19 Genomics UK (COG-UK) Consortium	PHE Covid Sequencing Team
hCoV-19/Switzerland/ZH-UZH-IMV-3ba57505/2021	EPI_ISL_7170972	2021-11-28	Switzerland	Stadtspital Triemli	Institute of Medical Virology	Verena Kufner, Gabriela Ziltener, Maryam Zaheri, Stefan Schmutz, Annette Audig√©, Maria Gr√ºnberg, Kevin Steiner, Jon Huder, Cyril Shah, Riccarda Capaul, Guido Bloemberg, J√ºrg B√∂ni, Michael Huber, Alexandra Trkola
hCoV-19/Belgium/UZA-UA-CV8344591617/2021	EPI_ISL_7173899	2021-12-02	Belgium	Platform BIS UZA/UAntwerpen	Labo Klinische Biologie, UZA	Jasmine Coppens, Marie Le Mercier, Kathleen Holemans, Ines Verbesselt, Basil Britto Xavier, Christine Lammens, Veerle Matheeussen, Herman Goossens
hCoV-19/England/MILK-2C52E30/2021	EPI_ISL_7181721	2021-11-25	United Kingdom	Lighthouse Lab in Milton Keynes	Wellcome Sanger Institute for the COVID-19 Genomics UK (COG-UK) Consortium	The Lighthouse Lab in Milton Keynes and Alex Alderton, Roberto Amato, Jeffrey Barrett, Sonia Goncalves, Ewan Harrison, David K. Jackson, Ian Johnston, Dominic Kwiatkowski, Cordelia Langford, John Sillitoe on behalf of the Wellcome Sanger Institute COVID-19 Surveillance Team
hCoV-19/England/MILK-2C622B9/2021	EPI_ISL_7182128	2021-11-29	United Kingdom	Lighthouse Lab in Milton Keynes	Wellcome Sanger Institute for the COVID-19 Genomics UK (COG-UK) Consortium	The Lighthouse Lab in Milton Keynes and Alex Alderton, Roberto Amato, Jeffrey Barrett, Sonia Goncalves, Ewan Harrison, David K. Jackson, Ian Johnston, Dominic Kwiatkowski, Cordelia Langford, John Sillitoe on behalf of the Wellcome Sanger Institute COVID-19 Surveillance Team
hCoV-19/England/MILK-2C62116/2021	EPI_ISL_7182133	2021-11-29	United Kingdom	Lighthouse Lab in Milton Keynes	Wellcome Sanger Institute for the COVID-19 Genomics UK (COG-UK) Consortium	The Lighthouse Lab in Milton Keynes and Alex Alderton, Roberto Amato, Jeffrey Barrett, Sonia Goncalves, Ewan Harrison, David K. Jackson, Ian Johnston, Dominic Kwiatkowski, Cordelia Langford, John Sillitoe on behalf of the Wellcome Sanger Institute COVID-19 Surveillance Team
hCoV-19/England/MILK-2C620EC/2021	EPI_ISL_7182156	2021-11-29	United Kingdom	Lighthouse Lab in Milton Keynes	Wellcome Sanger Institute for the COVID-19 Genomics UK (COG-UK) Consortium	The Lighthouse Lab in Milton Keynes and Alex Alderton, Roberto Amato, Jeffrey Barrett, Sonia Goncalves, Ewan Harrison, David K. Jackson, Ian Johnston, Dominic Kwiatkowski, Cordelia Langford, John Sillitoe on behalf of the Wellcome Sanger Institute COVID-19 Surveillance Team
hCoV-19/England/HSLL-2C2BAF0/2021	EPI_ISL_7184579	2021-11-26	United Kingdom	Health Services Laboratories	Wellcome Sanger Institute for the COVID-19 Genomics UK (COG-UK) Consortium	Health Services Laboratories and Alex Alderton, Roberto Amato, Jeffrey Barrett, Sonia Goncalves, Ewan Harrison, David K. Jackson, Ian Johnston, Dominic Kwiatkowski, Cordelia Langford, John Sillitoe on behalf of the Wellcome Sanger Institute COVID-19 Surveillance Team
hCoV-19/England/MILK-2C41D37/2021	EPI_ISL_7185699	2021-11-27	United Kingdom	Lighthouse Lab in Milton Keynes	Wellcome Sanger Institute for the COVID-19 Genomics UK (COG-UK) Consortium	The Lighthouse Lab in Milton Keynes and Alex Alderton, Roberto Amato, Jeffrey Barrett, Sonia Goncalves, Ewan Harrison, David K. Jackson, Ian Johnston, Dominic Kwiatkowski, Cordelia Langford, John Sillitoe on behalf of the Wellcome Sanger Institute COVID-19 Surveillance Team
hCoV-19/England/MILK-2C43825/2021	EPI_ISL_7185720	2021-11-28	United Kingdom	Lighthouse Lab in Milton Keynes	Wellcome Sanger Institute for the COVID-19 Genomics UK (COG-UK) Consortium	The Lighthouse Lab in Milton Keynes and Alex Alderton, Roberto Amato, Jeffrey Barrett, Sonia Goncalves, Ewan Harrison, David K. Jackson, Ian Johnston, Dominic Kwiatkowski, Cordelia Langford, John Sillitoe on behalf of the Wellcome Sanger Institute COVID-19 Surveillance Team
hCoV-19/England/MILK-2C4403B/2021	EPI_ISL_7185763	2021-11-28	United Kingdom	Lighthouse Lab in Milton Keynes	Wellcome Sanger Institute for the COVID-19 Genomics UK (COG-UK) Consortium	The Lighthouse Lab in Milton Keynes and Alex Alderton, Roberto Amato, Jeffrey Barrett, Sonia Goncalves, Ewan Harrison, David K. Jackson, Ian Johnston, Dominic Kwiatkowski, Cordelia Langford, John Sillitoe on behalf of the Wellcome Sanger Institute COVID-19 Surveillance Team
hCoV-19/England/MILK-2C4356A/2021	EPI_ISL_7185784	2021-11-28	United Kingdom	Lighthouse Lab in Milton Keynes	Wellcome Sanger Institute for the COVID-19 Genomics UK (COG-UK) Consortium	The Lighthouse Lab in Milton Keynes and Alex Alderton, Roberto Amato, Jeffrey Barrett, Sonia Goncalves, Ewan Harrison, David K. Jackson, Ian Johnston, Dominic Kwiatkowski, Cordelia Langford, John Sillitoe on behalf of the Wellcome Sanger Institute COVID-19 Surveillance Team
hCoV-19/England/MILK-2C41C76/2021	EPI_ISL_7185838	2021-11-27	United Kingdom	Lighthouse Lab in Milton Keynes	Wellcome Sanger Institute for the COVID-19 Genomics UK (COG-UK) Consortium	The Lighthouse Lab in Milton Keynes and Alex Alderton, Roberto Amato, Jeffrey Barrett, Sonia Goncalves, Ewan Harrison, David K. Jackson, Ian Johnston, Dominic Kwiatkowski, Cordelia Langford, John Sillitoe on behalf of the Wellcome Sanger Institute COVID-19 Surveillance Team
hCoV-19/England/MILK-2C41CEF/2021	EPI_ISL_7185864	2021-11-27	United Kingdom	Lighthouse Lab in Milton Keynes	Wellcome Sanger Institute for the COVID-19 Genomics UK (COG-UK) Consortium	The Lighthouse Lab in Milton Keynes and Alex Alderton, Roberto Amato, Jeffrey Barrett, Sonia Goncalves, Ewan Harrison, David K. Jackson, Ian Johnston, Dominic Kwiatkowski, Cordelia Langford, John Sillitoe on behalf of the Wellcome Sanger Institute COVID-19 Surveillance Team
hCoV-19/England/MILK-2C441FC/2021	EPI_ISL_7185866	2021-11-28	United Kingdom	Lighthouse Lab in Milton Keynes	Wellcome Sanger Institute for the COVID-19 Genomics UK (COG-UK) Consortium	The Lighthouse Lab in Milton Keynes and Alex Alderton, Roberto Amato, Jeffrey Barrett, Sonia Goncalves, Ewan Harrison, David K. Jackson, Ian Johnston, Dominic Kwiatkowski, Cordelia Langford, John Sillitoe on behalf of the Wellcome Sanger Institute COVID-19 Surveillance Team
hCoV-19/England/MILK-2C45D9D/2021	EPI_ISL_7187248	2021-11-28	United Kingdom	Lighthouse Lab in Milton Keynes	Wellcome Sanger Institute for the COVID-19 Genomics UK (COG-UK) Consortium	The Lighthouse Lab in Milton Keynes and Alex Alderton, Roberto Amato, Jeffrey Barrett, Sonia Goncalves, Ewan Harrison, David K. Jackson, Ian Johnston, Dominic Kwiatkowski, Cordelia Langford, John Sillitoe on behalf of the Wellcome Sanger Institute COVID-19 Surveillance Team
hCoV-19/England/ALDP-2C47690/2021	EPI_ISL_7187307	2021-11-27	United Kingdom	Lighthouse Lab in Alderley Park	Wellcome Sanger Institute for the COVID-19 Genomics UK (COG-UK) Consortium	Jacquelyn Wynn, Mairead Hyland, The Lighthouse Lab in Alderley Park and Alex Alderton, Roberto Amato, Jeffrey Barrett, Sonia Goncalves, Ewan Harrison, David K. Jackson, Ian Johnston, Dominic Kwiatkowski, Cordelia Langford, John Sillitoe on behalf of the Wellcome Sanger Institute COVID-19 Surveillance Team
hCoV-19/England/MILK-2C45DF7/2021	EPI_ISL_7187503	2021-11-27	United Kingdom	Lighthouse Lab in Milton Keynes	Wellcome Sanger Institute for the COVID-19 Genomics UK (COG-UK) Consortium	The Lighthouse Lab in Milton Keynes and Alex Alderton, Roberto Amato, Jeffrey Barrett, Sonia Goncalves, Ewan Harrison, David K. Jackson, Ian Johnston, Dominic Kwiatkowski, Cordelia Langford, John Sillitoe on behalf of the Wellcome Sanger Institute COVID-19 Surveillance Team
hCoV-19/England/MILK-2C3B5B0/2021	EPI_ISL_7188445	2021-11-27	United Kingdom	Lighthouse Lab in Milton Keynes	Wellcome Sanger Institute for the COVID-19 Genomics UK (COG-UK) Consortium	The Lighthouse Lab in Milton Keynes and Alex Alderton, Roberto Amato, Jeffrey Barrett, Sonia Goncalves, Ewan Harrison, David K. Jackson, Ian Johnston, Dominic Kwiatkowski, Cordelia Langford, John Sillitoe on behalf of the Wellcome Sanger Institute COVID-19 Surveillance Team
hCoV-19/England/MILK-2C4A563/2021	EPI_ISL_7188816	2021-11-28	United Kingdom	Lighthouse Lab in Milton Keynes	Wellcome Sanger Institute for the COVID-19 Genomics UK (COG-UK) Consortium	The Lighthouse Lab in Milton Keynes and Alex Alderton, Roberto Amato, Jeffrey Barrett, Sonia Goncalves, Ewan Harrison, David K. Jackson, Ian Johnston, Dominic Kwiatkowski, Cordelia Langford, John Sillitoe on behalf of the Wellcome Sanger Institute COVID-19 Surveillance Team
hCoV-19/England/MILK-2C48FFE/2021	EPI_ISL_7188897	2021-11-27	United Kingdom	Lighthouse Lab in Milton Keynes	Wellcome Sanger Institute for the COVID-19 Genomics UK (COG-UK) Consortium	The Lighthouse Lab in Milton Keynes and Alex Alderton, Roberto Amato, Jeffrey Barrett, Sonia Goncalves, Ewan Harrison, David K. Jackson, Ian Johnston, Dominic Kwiatkowski, Cordelia Langford, John Sillitoe on behalf of the Wellcome Sanger Institute COVID-19 Surveillance Team
hCoV-19/England/MILK-2C4F15B/2021	EPI_ISL_7188957	2021-11-27	United Kingdom	Lighthouse Lab in Milton Keynes	Wellcome Sanger Institute for the COVID-19 Genomics UK (COG-UK) Consortium	The Lighthouse Lab in Milton Keynes and Alex Alderton, Roberto Amato, Jeffrey Barrett, Sonia Goncalves, Ewan Harrison, David K. Jackson, Ian Johnston, Dominic Kwiatkowski, Cordelia Langford, John Sillitoe on behalf of the Wellcome Sanger Institute COVID-19 Surveillance Team
hCoV-19/England/MILK-2C4F294/2021	EPI_ISL_7189046	2021-11-28	United Kingdom	Lighthouse Lab in Milton Keynes	Wellcome Sanger Institute for the COVID-19 Genomics UK (COG-UK) Consortium	The Lighthouse Lab in Milton Keynes and Alex Alderton, Roberto Amato, Jeffrey Barrett, Sonia Goncalves, Ewan Harrison, David K. Jackson, Ian Johnston, Dominic Kwiatkowski, Cordelia Langford, John Sillitoe on behalf of the Wellcome Sanger Institute COVID-19 Surveillance Team
hCoV-19/England/MILK-2C4940D/2021	EPI_ISL_7189048	2021-11-27	United Kingdom	Lighthouse Lab in Milton Keynes	Wellcome Sanger Institute for the COVID-19 Genomics UK (COG-UK) Consortium	The Lighthouse Lab in Milton Keynes and Alex Alderton, Roberto Amato, Jeffrey Barrett, Sonia Goncalves, Ewan Harrison, David K. Jackson, Ian Johnston, Dominic Kwiatkowski, Cordelia Langford, John Sillitoe on behalf of the Wellcome Sanger Institute COVID-19 Surveillance Team
hCoV-19/England/MILK-2C4EDA3/2021	EPI_ISL_7189067	2021-11-28	United Kingdom	Lighthouse Lab in Milton Keynes	Wellcome Sanger Institute for the COVID-19 Genomics UK (COG-UK) Consortium	The Lighthouse Lab in Milton Keynes and Alex Alderton, Roberto Amato, Jeffrey Barrett, Sonia Goncalves, Ewan Harrison, David K. Jackson, Ian Johnston, Dominic Kwiatkowski, Cordelia Langford, John Sillitoe on behalf of the Wellcome Sanger Institute COVID-19 Surveillance Team
hCoV-19/England/MILK-2C49063/2021	EPI_ISL_7189073	2021-11-27	United Kingdom	Lighthouse Lab in Milton Keynes	Wellcome Sanger Institute for the COVID-19 Genomics UK (COG-UK) Consortium	The Lighthouse Lab in Milton Keynes and Alex Alderton, Roberto Amato, Jeffrey Barrett, Sonia Goncalves, Ewan Harrison, David K. Jackson, Ian Johnston, Dominic Kwiatkowski, Cordelia Langford, John Sillitoe on behalf of the Wellcome Sanger Institute COVID-19 Surveillance Team
hCoV-19/Denmark/DCGC-246424/2021	EPI_ISL_7193991	2021-11-30	Denmark	Molekyl√¶r Medicinsk Afdeling, Aarhus University Hospital, Aarhus, Denmark	Statens Serum Institut Bioinformatics and Microbial Genomics	Danish Covid-19 Genome Consortium
hCoV-19/Austria/CeMM20572/2021	EPI_ISL_7195246	2021-11	Austria	Austrian Agency for Health and Food Safety (AGES)	Bergthaler laboratory, CeMM Research Center for Molecular Medicine of the Austrian Academy of Sciences	Lukas Endler, Anna Schedl, Fabian Amman, Petr Triska, Matthew Thornton, Thomas Penz, Benedikt Agerer, Michelle Chan, Michael Schuster, Bekir Erguner, Jan Laine, Martin Senekowitsch, Christoph Bock, Andreas Bergthaler
hCoV-19/Austria/CeMM20573/2021	EPI_ISL_7195247	2021-11	Austria	Austrian Agency for Health and Food Safety (AGES)	Bergthaler laboratory, CeMM Research Center for Molecular Medicine of the Austrian Academy of Sciences	Lukas Endler, Anna Schedl, Fabian Amman, Petr Triska, Matthew Thornton, Thomas Penz, Benedikt Agerer, Michelle Chan, Michael Schuster, Bekir Erguner, Jan Laine, Martin Senekowitsch, Christoph Bock, Andreas Bergthaler
hCoV-19/Austria/CeMM20574/2021	EPI_ISL_7195248	2021-11	Austria	Austrian Agency for Health and Food Safety (AGES)	Bergthaler laboratory, CeMM Research Center for Molecular Medicine of the Austrian Academy of Sciences	Lukas Endler, Anna Schedl, Fabian Amman, Petr Triska, Matthew Thornton, Thomas Penz, Benedikt Agerer, Michelle Chan, Michael Schuster, Bekir Erguner, Jan Laine, Martin Senekowitsch, Christoph Bock, Andreas Bergthaler
hCoV-19/Belgium/ULG-22194/2021	EPI_ISL_7195724	2021-12-03	Belgium	University of Li√®ge COVID-19 testing center	GIGA Medical Genomics	Keith Durkin, Maria Artesi, Bouchra Boujemla, Nathalie Renotte, Nadine Cambisano, S√©bastien Bontems, C√©cile Meex, Claire Gourzon√®s, Olivier Ek, Laurent Gillet, Marie-Pierre Hayette, Vincent Bours
hCoV-19/Belgium/ULG-22195/2021	EPI_ISL_7195725	2021-12-03	Belgium	University of Li√®ge COVID-19 testing center	GIGA Medical Genomics	Keith Durkin, Maria Artesi, Bouchra Boujemla, Nathalie Renotte, Nadine Cambisano, S√©bastien Bontems, C√©cile Meex, Claire Gourzon√®s, Olivier Ek, Laurent Gillet, Marie-Pierre Hayette, Vincent Bours
hCoV-19/Belgium/ULG-22196/2021	EPI_ISL_7195726	2021-12-03	Belgium	University of Li√®ge COVID-19 testing center	GIGA Medical Genomics	Keith Durkin, Maria Artesi, Bouchra Boujemla, Nathalie Renotte, Nadine Cambisano, S√©bastien Bontems, C√©cile Meex, Claire Gourzon√®s, Olivier Ek, Laurent Gillet, Marie-Pierre Hayette, Vincent Bours
hCoV-19/Belgium/ULG-22197/2021	EPI_ISL_7195727	2021-12-01	Belgium	SYNLAB	GIGA Medical Genomics	Keith Durkin, Maria Artesi, Bouchra Boujemla, Nathalie Renotte, Nadine Cambisano, S√©bastien Bontems, C√©cile Meex, Claire Gourzon√®s, Olivier Ek, Laurent Gillet, Marie-Pierre Hayette, Vincent Bours
hCoV-19/England/MILK-2C80A26/2021	EPI_ISL_7196773	2021-11-29	United Kingdom	Lighthouse Lab in Milton Keynes	Wellcome Sanger Institute for the COVID-19 Genomics UK (COG-UK) Consortium	The Lighthouse Lab in Milton Keynes and Alex Alderton, Roberto Amato, Jeffrey Barrett, Sonia Goncalves, Ewan Harrison, David K. Jackson, Ian Johnston, Dominic Kwiatkowski, Cordelia Langford, John Sillitoe on behalf of the Wellcome Sanger Institute COVID-19 Surveillance Team
hCoV-19/England/MILK-2C856D2/2021	EPI_ISL_7197261	2021-11-29	United Kingdom	Lighthouse Lab in Milton Keynes	Wellcome Sanger Institute for the COVID-19 Genomics UK (COG-UK) Consortium	The Lighthouse Lab in Milton Keynes and Alex Alderton, Roberto Amato, Jeffrey Barrett, Sonia Goncalves, Ewan Harrison, David K. Jackson, Ian Johnston, Dominic Kwiatkowski, Cordelia Langford, John Sillitoe on behalf of the Wellcome Sanger Institute COVID-19 Surveillance Team
hCoV-19/England/MILK-2C85186/2021	EPI_ISL_7197402	2021-11-29	United Kingdom	Lighthouse Lab in Milton Keynes	Wellcome Sanger Institute for the COVID-19 Genomics UK (COG-UK) Consortium	The Lighthouse Lab in Milton Keynes and Alex Alderton, Roberto Amato, Jeffrey Barrett, Sonia Goncalves, Ewan Harrison, David K. Jackson, Ian Johnston, Dominic Kwiatkowski, Cordelia Langford, John Sillitoe on behalf of the Wellcome Sanger Institute COVID-19 Surveillance Team
hCoV-19/England/MILK-2C858AF/2021	EPI_ISL_7197454	2021-11-29	United Kingdom	Lighthouse Lab in Milton Keynes	Wellcome Sanger Institute for the COVID-19 Genomics UK (COG-UK) Consortium	The Lighthouse Lab in Milton Keynes and Alex Alderton, Roberto Amato, Jeffrey Barrett, Sonia Goncalves, Ewan Harrison, David K. Jackson, Ian Johnston, Dominic Kwiatkowski, Cordelia Langford, John Sillitoe on behalf of the Wellcome Sanger Institute COVID-19 Surveillance Team
hCoV-19/England/BRBR-2C7ECBC/2021	EPI_ISL_7197950	2021-11-27	United Kingdom	Berkshire and Surrey Pathology Services Lighthouse Laboratory	Wellcome Sanger Institute for the COVID-19 Genomics UK (COG-UK) Consortium	Berkshire and Surrey Pathology Services Lighthouse Laboratory and Alex Alderton, Roberto Amato, Jeffrey Barrett, Sonia Goncalves, Ewan Harrison, David K. Jackson, Ian Johnston, Dominic Kwiatkowski, Cordelia Langford, John Sillitoe on behalf of the Wellcome Sanger Institute COVID-19 Surveillance Team
hCoV-19/England/MILK-2C6BD73/2021	EPI_ISL_7198739	2021-11-29	United Kingdom	Lighthouse Lab in Milton Keynes	Wellcome Sanger Institute for the COVID-19 Genomics UK (COG-UK) Consortium	The Lighthouse Lab in Milton Keynes and Alex Alderton, Roberto Amato, Jeffrey Barrett, Sonia Goncalves, Ewan Harrison, David K. Jackson, Ian Johnston, Dominic Kwiatkowski, Cordelia Langford, John Sillitoe on behalf of the Wellcome Sanger Institute COVID-19 Surveillance Team
hCoV-19/England/MILK-2C6BFE6/2021	EPI_ISL_7198774	2021-11-29	United Kingdom	Lighthouse Lab in Milton Keynes	Wellcome Sanger Institute for the COVID-19 Genomics UK (COG-UK) Consortium	The Lighthouse Lab in Milton Keynes and Alex Alderton, Roberto Amato, Jeffrey Barrett, Sonia Goncalves, Ewan Harrison, David K. Jackson, Ian Johnston, Dominic Kwiatkowski, Cordelia Langford, John Sillitoe on behalf of the Wellcome Sanger Institute COVID-19 Surveillance Team
hCoV-19/England/MILK-2C78748/2021	EPI_ISL_7198902	2021-11-29	United Kingdom	Lighthouse Lab in Milton Keynes	Wellcome Sanger Institute for the COVID-19 Genomics UK (COG-UK) Consortium	The Lighthouse Lab in Milton Keynes and Alex Alderton, Roberto Amato, Jeffrey Barrett, Sonia Goncalves, Ewan Harrison, David K. Jackson, Ian Johnston, Dominic Kwiatkowski, Cordelia Langford, John Sillitoe on behalf of the Wellcome Sanger Institute COVID-19 Surveillance Team
hCoV-19/England/MILK-2C7E654/2021	EPI_ISL_7199159	2021-11-29	United Kingdom	Lighthouse Lab in Milton Keynes	Wellcome Sanger Institute for the COVID-19 Genomics UK (COG-UK) Consortium	The Lighthouse Lab in Milton Keynes and Alex Alderton, Roberto Amato, Jeffrey Barrett, Sonia Goncalves, Ewan Harrison, David K. Jackson, Ian Johnston, Dominic Kwiatkowski, Cordelia Langford, John Sillitoe on behalf of the Wellcome Sanger Institute COVID-19 Surveillance Team
hCoV-19/Austria/SKV-282/2021	EPI_ISL_7200823	2021-12	Austria	Salzkammergutklinikum V√∂cklabruck, Institut f√ºr Pathologie	Salzkammergutklinikum V√∂cklabruck, Institut f√ºr Pathologie	Regina Stitz, Penka Lechner, Senka Rohregger, Ren√© Silye, Franz P√ºhringer
hCoV-19/England/ALDP-2C6A1E1/2021	EPI_ISL_7200868	2021-11-28	United Kingdom	Lighthouse Lab in Alderley Park	Wellcome Sanger Institute for the COVID-19 Genomics UK (COG-UK) Consortium	Jacquelyn Wynn, Mairead Hyland, The Lighthouse Lab in Alderley Park and Alex Alderton, Roberto Amato, Jeffrey Barrett, Sonia Goncalves, Ewan Harrison, David K. Jackson, Ian Johnston, Dominic Kwiatkowski, Cordelia Langford, John Sillitoe on behalf of the Wellcome Sanger Institute COVID-19 Surveillance Team
hCoV-19/Finland/BLY/2021	EPI_ISL_7201444	2021-11-30	Finland	Department of Virology and Immunology, University of Helsinki and Helsinki University Hospital, Huslab Finland	Department of Virology, Faculty of Medicine, University of Helsinki, Helsinki, Finland	Teemu Smura, Hanna Vauhkonen, Mert Erdin, Ravi Kant, Phuoc Truong, Hussein Alburkat, Sari Hannula, Hanna Liimatainen, Satu Kurkela, Hanna Jarva, Maija Lappalainen, Olli Vapalahti
hCoV-19/England/PLYM-2C656D8/2021	EPI_ISL_7201997	2021-11-28	United Kingdom	Lighthouse Laboratory Plymouth	Wellcome Sanger Institute for the COVID-19 Genomics UK (COG-UK) Consortium	Lighthouse Laboratory Plymouth and Alex Alderton, Roberto Amato, Jeffrey Barrett, Sonia Goncalves, Ewan Harrison, David K. Jackson, Ian Johnston, Dominic Kwiatkowski, Cordelia Langford, John Sillitoe on behalf of the Wellcome Sanger Institute COVID-19 Surveillance Team
hCoV-19/England/MILK-2C6C8EA/2021	EPI_ISL_7202939	2021-11-29	United Kingdom	Lighthouse Lab in Milton Keynes	Wellcome Sanger Institute for the COVID-19 Genomics UK (COG-UK) Consortium	The Lighthouse Lab in Milton Keynes and Alex Alderton, Roberto Amato, Jeffrey Barrett, Sonia Goncalves, Ewan Harrison, David K. Jackson, Ian Johnston, Dominic Kwiatkowski, Cordelia Langford, John Sillitoe on behalf of the Wellcome Sanger Institute COVID-19 Surveillance Team
hCoV-19/England/MILK-2C69E90/2021	EPI_ISL_7202951	2021-11-28	United Kingdom	Lighthouse Lab in Milton Keynes	Wellcome Sanger Institute for the COVID-19 Genomics UK (COG-UK) Consortium	The Lighthouse Lab in Milton Keynes and Alex Alderton, Roberto Amato, Jeffrey Barrett, Sonia Goncalves, Ewan Harrison, David K. Jackson, Ian Johnston, Dominic Kwiatkowski, Cordelia Langford, John Sillitoe on behalf of the Wellcome Sanger Institute COVID-19 Surveillance Team
hCoV-19/England/MILK-2C6764F/2021	EPI_ISL_7202968	2021-11-27	United Kingdom	Lighthouse Lab in Milton Keynes	Wellcome Sanger Institute for the COVID-19 Genomics UK (COG-UK) Consortium	The Lighthouse Lab in Milton Keynes and Alex Alderton, Roberto Amato, Jeffrey Barrett, Sonia Goncalves, Ewan Harrison, David K. Jackson, Ian Johnston, Dominic Kwiatkowski, Cordelia Langford, John Sillitoe on behalf of the Wellcome Sanger Institute COVID-19 Surveillance Team
hCoV-19/England/MILK-2C6725A/2021	EPI_ISL_7202977	2021-11-29	United Kingdom	Lighthouse Lab in Milton Keynes	Wellcome Sanger Institute for the COVID-19 Genomics UK (COG-UK) Consortium	The Lighthouse Lab in Milton Keynes and Alex Alderton, Roberto Amato, Jeffrey Barrett, Sonia Goncalves, Ewan Harrison, David K. Jackson, Ian Johnston, Dominic Kwiatkowski, Cordelia Langford, John Sillitoe on behalf of the Wellcome Sanger Institute COVID-19 Surveillance Team
hCoV-19/England/MILK-2C67490/2021	EPI_ISL_7202998	2021-11-29	United Kingdom	Lighthouse Lab in Milton Keynes	Wellcome Sanger Institute for the COVID-19 Genomics UK (COG-UK) Consortium	The Lighthouse Lab in Milton Keynes and Alex Alderton, Roberto Amato, Jeffrey Barrett, Sonia Goncalves, Ewan Harrison, David K. Jackson, Ian Johnston, Dominic Kwiatkowski, Cordelia Langford, John Sillitoe on behalf of the Wellcome Sanger Institute COVID-19 Surveillance Team
hCoV-19/England/MILK-2C66D1E/2021	EPI_ISL_7203007	2021-11-27	United Kingdom	Lighthouse Lab in Milton Keynes	Wellcome Sanger Institute for the COVID-19 Genomics UK (COG-UK) Consortium	The Lighthouse Lab in Milton Keynes and Alex Alderton, Roberto Amato, Jeffrey Barrett, Sonia Goncalves, Ewan Harrison, David K. Jackson, Ian Johnston, Dominic Kwiatkowski, Cordelia Langford, John Sillitoe on behalf of the Wellcome Sanger Institute COVID-19 Surveillance Team
hCoV-19/England/MILK-2C67481/2021	EPI_ISL_7203016	2021-11-29	United Kingdom	Lighthouse Lab in Milton Keynes	Wellcome Sanger Institute for the COVID-19 Genomics UK (COG-UK) Consortium	The Lighthouse Lab in Milton Keynes and Alex Alderton, Roberto Amato, Jeffrey Barrett, Sonia Goncalves, Ewan Harrison, David K. Jackson, Ian Johnston, Dominic Kwiatkowski, Cordelia Langford, John Sillitoe on behalf of the Wellcome Sanger Institute COVID-19 Surveillance Team
hCoV-19/England/MILK-2C69D57/2021	EPI_ISL_7203017	2021-11-28	United Kingdom	Lighthouse Lab in Milton Keynes	Wellcome Sanger Institute for the COVID-19 Genomics UK (COG-UK) Consortium	The Lighthouse Lab in Milton Keynes and Alex Alderton, Roberto Amato, Jeffrey Barrett, Sonia Goncalves, Ewan Harrison, David K. Jackson, Ian Johnston, Dominic Kwiatkowski, Cordelia Langford, John Sillitoe on behalf of the Wellcome Sanger Institute COVID-19 Surveillance Team
hCoV-19/England/MILK-2C6768B/2021	EPI_ISL_7203032	2021-11-27	United Kingdom	Lighthouse Lab in Milton Keynes	Wellcome Sanger Institute for the COVID-19 Genomics UK (COG-UK) Consortium	The Lighthouse Lab in Milton Keynes and Alex Alderton, Roberto Amato, Jeffrey Barrett, Sonia Goncalves, Ewan Harrison, David K. Jackson, Ian Johnston, Dominic Kwiatkowski, Cordelia Langford, John Sillitoe on behalf of the Wellcome Sanger Institute COVID-19 Surveillance Team
hCoV-19/England/MILK-2C69FBB/2021	EPI_ISL_7203085	2021-11-29	United Kingdom	Lighthouse Lab in Milton Keynes	Wellcome Sanger Institute for the COVID-19 Genomics UK (COG-UK) Consortium	The Lighthouse Lab in Milton Keynes and Alex Alderton, Roberto Amato, Jeffrey Barrett, Sonia Goncalves, Ewan Harrison, David K. Jackson, Ian Johnston, Dominic Kwiatkowski, Cordelia Langford, John Sillitoe on behalf of the Wellcome Sanger Institute COVID-19 Surveillance Team
hCoV-19/England/MILK-2C66F63/2021	EPI_ISL_7203096	2021-11-29	United Kingdom	Lighthouse Lab in Milton Keynes	Wellcome Sanger Institute for the COVID-19 Genomics UK (COG-UK) Consortium	The Lighthouse Lab in Milton Keynes and Alex Alderton, Roberto Amato, Jeffrey Barrett, Sonia Goncalves, Ewan Harrison, David K. Jackson, Ian Johnston, Dominic Kwiatkowski, Cordelia Langford, John Sillitoe on behalf of the Wellcome Sanger Institute COVID-19 Surveillance Team
hCoV-19/England/MILK-2C69B99/2021	EPI_ISL_7203100	2021-11-29	United Kingdom	Lighthouse Lab in Milton Keynes	Wellcome Sanger Institute for the COVID-19 Genomics UK (COG-UK) Consortium	The Lighthouse Lab in Milton Keynes and Alex Alderton, Roberto Amato, Jeffrey Barrett, Sonia Goncalves, Ewan Harrison, David K. Jackson, Ian Johnston, Dominic Kwiatkowski, Cordelia Langford, John Sillitoe on behalf of the Wellcome Sanger Institute COVID-19 Surveillance Team
hCoV-19/England/MILK-2C69AF6/2021	EPI_ISL_7203105	2021-11-29	United Kingdom	Lighthouse Lab in Milton Keynes	Wellcome Sanger Institute for the COVID-19 Genomics UK (COG-UK) Consortium	The Lighthouse Lab in Milton Keynes and Alex Alderton, Roberto Amato, Jeffrey Barrett, Sonia Goncalves, Ewan Harrison, David K. Jackson, Ian Johnston, Dominic Kwiatkowski, Cordelia Langford, John Sillitoe on behalf of the Wellcome Sanger Institute COVID-19 Surveillance Team
hCoV-19/England/MILK-2C6766D/2021	EPI_ISL_7203132	2021-11-29	United Kingdom	Lighthouse Lab in Milton Keynes	Wellcome Sanger Institute for the COVID-19 Genomics UK (COG-UK) Consortium	The Lighthouse Lab in Milton Keynes and Alex Alderton, Roberto Amato, Jeffrey Barrett, Sonia Goncalves, Ewan Harrison, David K. Jackson, Ian Johnston, Dominic Kwiatkowski, Cordelia Langford, John Sillitoe on behalf of the Wellcome Sanger Institute COVID-19 Surveillance Team
hCoV-19/England/MILK-2C675E8/2021	EPI_ISL_7203159	2021-11-29	United Kingdom	Lighthouse Lab in Milton Keynes	Wellcome Sanger Institute for the COVID-19 Genomics UK (COG-UK) Consortium	The Lighthouse Lab in Milton Keynes and Alex Alderton, Roberto Amato, Jeffrey Barrett, Sonia Goncalves, Ewan Harrison, David K. Jackson, Ian Johnston, Dominic Kwiatkowski, Cordelia Langford, John Sillitoe on behalf of the Wellcome Sanger Institute COVID-19 Surveillance Team
hCoV-19/England/MILK-2C69D39/2021	EPI_ISL_7203161	2021-11-29	United Kingdom	Lighthouse Lab in Milton Keynes	Wellcome Sanger Institute for the COVID-19 Genomics UK (COG-UK) Consortium	The Lighthouse Lab in Milton Keynes and Alex Alderton, Roberto Amato, Jeffrey Barrett, Sonia Goncalves, Ewan Harrison, David K. Jackson, Ian Johnston, Dominic Kwiatkowski, Cordelia Langford, John Sillitoe on behalf of the Wellcome Sanger Institute COVID-19 Surveillance Team
hCoV-19/England/MILK-2C69EDC/2021	EPI_ISL_7203182	2021-11-29	United Kingdom	Lighthouse Lab in Milton Keynes	Wellcome Sanger Institute for the COVID-19 Genomics UK (COG-UK) Consortium	The Lighthouse Lab in Milton Keynes and Alex Alderton, Roberto Amato, Jeffrey Barrett, Sonia Goncalves, Ewan Harrison, David K. Jackson, Ian Johnston, Dominic Kwiatkowski, Cordelia Langford, John Sillitoe on behalf of the Wellcome Sanger Institute COVID-19 Surveillance Team
hCoV-19/England/MILK-2C66E0C/2021	EPI_ISL_7203185	2021-11-29	United Kingdom	Lighthouse Lab in Milton Keynes	Wellcome Sanger Institute for the COVID-19 Genomics UK (COG-UK) Consortium	The Lighthouse Lab in Milton Keynes and Alex Alderton, Roberto Amato, Jeffrey Barrett, Sonia Goncalves, Ewan Harrison, David K. Jackson, Ian Johnston, Dominic Kwiatkowski, Cordelia Langford, John Sillitoe on behalf of the Wellcome Sanger Institute COVID-19 Surveillance Team
hCoV-19/England/MILK-2C69C96/2021	EPI_ISL_7203202	2021-11-29	United Kingdom	Lighthouse Lab in Milton Keynes	Wellcome Sanger Institute for the COVID-19 Genomics UK (COG-UK) Consortium	The Lighthouse Lab in Milton Keynes and Alex Alderton, Roberto Amato, Jeffrey Barrett, Sonia Goncalves, Ewan Harrison, David K. Jackson, Ian Johnston, Dominic Kwiatkowski, Cordelia Langford, John Sillitoe on behalf of the Wellcome Sanger Institute COVID-19 Surveillance Team
hCoV-19/England/MILK-2C674AF/2021	EPI_ISL_7203249	2021-11-29	United Kingdom	Lighthouse Lab in Milton Keynes	Wellcome Sanger Institute for the COVID-19 Genomics UK (COG-UK) Consortium	The Lighthouse Lab in Milton Keynes and Alex Alderton, Roberto Amato, Jeffrey Barrett, Sonia Goncalves, Ewan Harrison, David K. Jackson, Ian Johnston, Dominic Kwiatkowski, Cordelia Langford, John Sillitoe on behalf of the Wellcome Sanger Institute COVID-19 Surveillance Team
hCoV-19/England/MILK-2C761D3/2021	EPI_ISL_7203710	2021-11-29	United Kingdom	Lighthouse Lab in Milton Keynes	Wellcome Sanger Institute for the COVID-19 Genomics UK (COG-UK) Consortium	The Lighthouse Lab in Milton Keynes and Alex Alderton, Roberto Amato, Jeffrey Barrett, Sonia Goncalves, Ewan Harrison, David K. Jackson, Ian Johnston, Dominic Kwiatkowski, Cordelia Langford, John Sillitoe on behalf of the Wellcome Sanger Institute COVID-19 Surveillance Team
hCoV-19/England/MILK-2C757B4/2021	EPI_ISL_7203762	2021-11-29	United Kingdom	Lighthouse Lab in Milton Keynes	Wellcome Sanger Institute for the COVID-19 Genomics UK (COG-UK) Consortium	The Lighthouse Lab in Milton Keynes and Alex Alderton, Roberto Amato, Jeffrey Barrett, Sonia Goncalves, Ewan Harrison, David K. Jackson, Ian Johnston, Dominic Kwiatkowski, Cordelia Langford, John Sillitoe on behalf of the Wellcome Sanger Institute COVID-19 Surveillance Team
hCoV-19/England/MILK-2C76391/2021	EPI_ISL_7203765	2021-11-29	United Kingdom	Lighthouse Lab in Milton Keynes	Wellcome Sanger Institute for the COVID-19 Genomics UK (COG-UK) Consortium	The Lighthouse Lab in Milton Keynes and Alex Alderton, Roberto Amato, Jeffrey Barrett, Sonia Goncalves, Ewan Harrison, David K. Jackson, Ian Johnston, Dominic Kwiatkowski, Cordelia Langford, John Sillitoe on behalf of the Wellcome Sanger Institute COVID-19 Surveillance Team
hCoV-19/England/MILK-2C6A7EF/2021	EPI_ISL_7203936	2021-11-29	United Kingdom	Lighthouse Lab in Milton Keynes	Wellcome Sanger Institute for the COVID-19 Genomics UK (COG-UK) Consortium	The Lighthouse Lab in Milton Keynes and Alex Alderton, Roberto Amato, Jeffrey Barrett, Sonia Goncalves, Ewan Harrison, David K. Jackson, Ian Johnston, Dominic Kwiatkowski, Cordelia Langford, John Sillitoe on behalf of the Wellcome Sanger Institute COVID-19 Surveillance Team
hCoV-19/England/MILK-2C72D1F/2021	EPI_ISL_7204224	2021-11-29	United Kingdom	Lighthouse Lab in Milton Keynes	Wellcome Sanger Institute for the COVID-19 Genomics UK (COG-UK) Consortium	The Lighthouse Lab in Milton Keynes and Alex Alderton, Roberto Amato, Jeffrey Barrett, Sonia Goncalves, Ewan Harrison, David K. Jackson, Ian Johnston, Dominic Kwiatkowski, Cordelia Langford, John Sillitoe on behalf of the Wellcome Sanger Institute COVID-19 Surveillance Team
hCoV-19/Spain/CT-RB30004/2021	EPI_ISL_7204336	2021-12-01	Spain	Hospital Universitari Dr. Josep Trueta	Institut d'Investigaci√≥ Biom√®dica de Girona | Hospital Universitari Dr. Josep Trueta	Mel¬∑lina Pinsach, Bernat del Olmo, Nuria Esther Neto, Meritxell Deulofeu, Paula Costa
hCoV-19/Croatia/HZJZ-1000/2021	EPI_ISL_7210427	2021-12-04	Croatia	Hrvatski zavod za javno zdravstvo	Hrvatski zavod za javno zdravstvo	Mihaela Obrovac, Josipa Kuzle, Anita Juriƒá, Dragan Juriƒá, Ivana Ferenƒçak, Irena Tabain, Ljiljana ≈Ωmak
hCoV-19/Romania/B_491159/2021	EPI_ISL_7217437	2021-12-01	Romania	Cantacuzino National Military-Medical Institute, Viral Respiratory Infections Laboratory	Cantacuzino Institute Virology	Nicoleta Paraschiv, Luiza Ustea, Sorin Dinu, Mihaela Oprea, Mihaela Lazar
hCoV-19/Romania/B_491160/2021	EPI_ISL_7217563	2021-12-01	Romania	Cantacuzino National Military-Medical Institute, Viral Respiratory Infections Laboratory	Cantacuzino Institute Virology	Nicoleta Paraschiv, Luiza Ustea, Sorin Dinu, Mihaela Oprea, Mihaela Lazar
hCoV-19/Sweden/01_SE100_21CS106609/2021	EPI_ISL_7219990	2021-11-27	Sweden	Karolinska University Hospital Huddinge	Karolinska University Hospital Huddinge	Jan Albert, Tobias Allander, Sandra Broddesson, Robert Dyrdak, Martin Ekman, Lynda Eneh, Shambhu Ganeshappa Aralaguppe, Natalija Gerasimcik, Karina Hentrich, Tanja Normark, Henning Onsbring, Annika Tiveljung Lindell, Zhibing Yun, Valtteri Wirta
hCoV-19/Greece/Crete/2021	EPI_ISL_7220176	2021-11-29	Greece	Laboratory of Clinical Virology Heraklion Crete	Laboratory of Clinical Virology Heraklion Crete	Alexandros Zafiropoulos, George Sourvinos
hCoV-19/Sweden/01_SE100_21CS106608/2021	EPI_ISL_7220437	2021-11-26	Sweden	Karolinska University Hospital Huddinge	Karolinska University Hospital Huddinge	Jan Albert, Tobias Allander, Sandra Broddesson, Robert Dyrdak, Martin Ekman, Lynda Eneh, Shambhu Ganeshappa Aralaguppe, Natalija Gerasimcik, Karina Hentrich, Tanja Normark, Henning Onsbring, Annika Tiveljung Lindell, Zhibing Yun, Valtteri Wirta
hCoV-19/Sweden/01_SE100_21CS106892/2021	EPI_ISL_7220444	2021-11-29	Sweden	Karolinska University Hospital Huddinge	Karolinska University Hospital Huddinge	Jan Albert, Tobias Allander, Sandra Broddesson, Robert Dyrdak, Martin Ekman, Lynda Eneh, Shambhu Ganeshappa Aralaguppe, Natalija Gerasimcik, Karina Hentrich, Tanja Normark, Henning Onsbring, Annika Tiveljung Lindell, Zhibing Yun, Valtteri Wirta
hCoV-19/Switzerland/BL-UHB-43196432/2021	EPI_ISL_7224567	2021-12-01	Switzerland	Viollier AG	Clinical Bacteriology, University Hospital Basel	Tim Roloff, Fanny Wegner, Helena MB Seth-Smith, Alfredo Mari, Karoline Leuzinger, Julia Bielicki, Christiane Beckmann, Manuel Battegay, Hans Hirsch, Adrian Egli
hCoV-19/Switzerland/BL-UHB-43198348/2021	EPI_ISL_7224577	2021-12-02	Switzerland	Viollier AG	Clinical Bacteriology, University Hospital Basel	Tim Roloff, Fanny Wegner, Helena MB Seth-Smith, Alfredo Mari, Karoline Leuzinger, Julia Bielicki, Christiane Beckmann, Manuel Battegay, Hans Hirsch, Adrian Egli
hCoV-19/France/NAQ-HCL021213709501/2021	EPI_ISL_7226961	2021-11-29	France	CHU de Bordeaux	CNR Virus des Infections Respiratoires - France SUD	Antonin Bal, Gregory Destras, Bruno Simon, Gwendolyne Burfin, Hadrien Regue, Quentin Semanas, Martine Valette, Denis Malvy, Pantxika Bellecave, Marie-Edith Lafon, Bruno Lina, Laurence Josset
hCoV-19/Norway/29735/2021	EPI_ISL_7248730	2021-11-29	Norway	Oslo University Hospital, Department of Microbiology	Norwegian Institute of Public Health, Department of Virology	Kathrine Stene-Johansen, Kamilla Heddeland Instefjord, Hilde Elshaug, Garcia Llorente Ignacio, Jon Br√•te, Engebretsen Serina Beate, Pedersen Benedikte Nevjen, Line Victoria Moen, Debech Nadia, Atiya R Ali, Marie Paulsen Madsen, Rasmus Riis Kopperud, Hilde Vollan, Karoline Bragstad, Olav Hungnes
hCoV-19/Norway/29736/2021	EPI_ISL_7248745	2021-11-29	Norway	Oslo University Hospital, Department of Microbiology	Norwegian Institute of Public Health, Department of Virology	Kathrine Stene-Johansen, Kamilla Heddeland Instefjord, Hilde Elshaug, Garcia Llorente Ignacio, Jon Br√•te, Engebretsen Serina Beate, Pedersen Benedikte Nevjen, Line Victoria Moen, Debech Nadia, Atiya R Ali, Marie Paulsen Madsen, Rasmus Riis Kopperud, Hilde Vollan, Karoline Bragstad, Olav Hungnes
hCoV-19/Norway/29739/2021	EPI_ISL_7248753	2021-11-29	Norway	Oslo University Hospital, Department of Microbiology	Norwegian Institute of Public Health, Department of Virology	Kathrine Stene-Johansen, Kamilla Heddeland Instefjord, Hilde Elshaug, Garcia Llorente Ignacio, Jon Br√•te, Engebretsen Serina Beate, Pedersen Benedikte Nevjen, Line Victoria Moen, Debech Nadia, Atiya R Ali, Marie Paulsen Madsen, Rasmus Riis Kopperud, Hilde Vollan, Karoline Bragstad, Olav Hungnes
hCoV-19/Norway/29740/2021	EPI_ISL_7248763	2021-12-01	Norway	Oslo University Hospital, Department of Microbiology	Norwegian Institute of Public Health, Department of Virology	Kathrine Stene-Johansen, Kamilla Heddeland Instefjord, Hilde Elshaug, Garcia Llorente Ignacio, Jon Br√•te, Engebretsen Serina Beate, Pedersen Benedikte Nevjen, Line Victoria Moen, Debech Nadia, Atiya R Ali, Marie Paulsen Madsen, Rasmus Riis Kopperud, Hilde Vollan, Karoline Bragstad, Olav Hungnes
hCoV-19/Norway/29741/2021	EPI_ISL_7248772	2021-11-29	Norway	Furst Medical Laboratory	Norwegian Institute of Public Health, Department of Virology	Kathrine Stene-Johansen, Kamilla Heddeland Instefjord, Hilde Elshaug, Garcia Llorente Ignacio, Jon Br√•te, Engebretsen Serina Beate, Pedersen Benedikte Nevjen, Line Victoria Moen, Debech Nadia, Atiya R Ali, Marie Paulsen Madsen, Rasmus Riis Kopperud, Hilde Vollan, Karoline Bragstad, Olav Hungnes
hCoV-19/Norway/29742/2021	EPI_ISL_7248778	2021-11-30	Norway	Furst Medical Laboratory	Norwegian Institute of Public Health, Department of Virology	Kathrine Stene-Johansen, Kamilla Heddeland Instefjord, Hilde Elshaug, Garcia Llorente Ignacio, Jon Br√•te, Engebretsen Serina Beate, Pedersen Benedikte Nevjen, Line Victoria Moen, Debech Nadia, Atiya R Ali, Marie Paulsen Madsen, Rasmus Riis Kopperud, Hilde Vollan, Karoline Bragstad, Olav Hungnes
hCoV-19/Norway/29743/2021	EPI_ISL_7248797	2021-11-29	Norway	Furst Medical Laboratory	Norwegian Institute of Public Health, Department of Virology	Kathrine Stene-Johansen, Kamilla Heddeland Instefjord, Hilde Elshaug, Garcia Llorente Ignacio, Jon Br√•te, Engebretsen Serina Beate, Pedersen Benedikte Nevjen, Line Victoria Moen, Debech Nadia, Atiya R Ali, Marie Paulsen Madsen, Rasmus Riis Kopperud, Hilde Vollan, Karoline Bragstad, Olav Hungnes
hCoV-19/Norway/29744/2021	EPI_ISL_7248805	2021-12-01	Norway	Furst Medical Laboratory	Norwegian Institute of Public Health, Department of Virology	Kathrine Stene-Johansen, Kamilla Heddeland Instefjord, Hilde Elshaug, Garcia Llorente Ignacio, Jon Br√•te, Engebretsen Serina Beate, Pedersen Benedikte Nevjen, Line Victoria Moen, Debech Nadia, Atiya R Ali, Marie Paulsen Madsen, Rasmus Riis Kopperud, Hilde Vollan, Karoline Bragstad, Olav Hungnes
hCoV-19/Norway/29745/2021	EPI_ISL_7248814	2021-11-29	Norway	Furst Medical Laboratory	Norwegian Institute of Public Health, Department of Virology	Kathrine Stene-Johansen, Kamilla Heddeland Instefjord, Hilde Elshaug, Garcia Llorente Ignacio, Jon Br√•te, Engebretsen Serina Beate, Pedersen Benedikte Nevjen, Line Victoria Moen, Debech Nadia, Atiya R Ali, Marie Paulsen Madsen, Rasmus Riis Kopperud, Hilde Vollan, Karoline Bragstad, Olav Hungnes
hCoV-19/Norway/29746/2021	EPI_ISL_7248821	2021-11-29	Norway	Furst Medical Laboratory	Norwegian Institute of Public Health, Department of Virology	Kathrine Stene-Johansen, Kamilla Heddeland Instefjord, Hilde Elshaug, Garcia Llorente Ignacio, Jon Br√•te, Engebretsen Serina Beate, Pedersen Benedikte Nevjen, Line Victoria Moen, Debech Nadia, Atiya R Ali, Marie Paulsen Madsen, Rasmus Riis Kopperud, Hilde Vollan, Karoline Bragstad, Olav Hungnes
hCoV-19/Spain/CT-BST9962857872/2021	EPI_ISL_7263830	2021-11-30	Spain	CAP Roger de Flor	Banc de Sang i Teixits	Francisco Vidal, Irene Corrales, Nina Borr√†s, Carlos Hobeich, Nat√°lia Comes, Lorena Ram√≠rez, Noem√≠ Gonzalez, Silvia Sauleda, Maria Gl√≤ria Soria
hCoV-19/Netherlands/NH-AUMC-015404/2021	EPI_ISL_7263924	2021-11-30	Netherlands	Public Health Laboratory, Public Health Service Amsterdam, The Netherlands	Department of Medical Microbiology & Infection prevention, Amsterdam University Medical Centers location AMC	Matthijs Welkers, Jelle Koopsen, Robin van Houdt, Marcel Jonges, Sebastien Matamoros, Sjoerd Rebers, Fokla Zorgdrager, Sylvia Bruisten, Judith den Uil, Akke Cornelissen, Janke Schinkel, Menno de Jong, Tjalling Leenstra and Mariken van der Lubben on behalf of the Amsterdam Regional Genomic epidemiology and Outbreak Surveillance (ARGOS) consortium
hCoV-19/Netherlands/NH-AUMC-015395/2021	EPI_ISL_7263925	2021-11-26	Netherlands	Public Health Laboratory, Public Health Service Amsterdam, The Netherlands	Department of Medical Microbiology & Infection prevention, Amsterdam University Medical Centers location AMC	Matthijs Welkers, Jelle Koopsen, Robin van Houdt, Marcel Jonges, Sebastien Matamoros, Sjoerd Rebers, Fokla Zorgdrager, Sylvia Bruisten, Judith den Uil, Akke Cornelissen, Janke Schinkel, Menno de Jong, Tjalling Leenstra and Mariken van der Lubben on behalf of the Amsterdam Regional Genomic epidemiology and Outbreak Surveillance (ARGOS) consortium
hCoV-19/Netherlands/NH-AUMC-015399/2021	EPI_ISL_7263926	2021-11-30	Netherlands	Public Health Laboratory, Public Health Service Amsterdam, The Netherlands	Department of Medical Microbiology & Infection prevention, Amsterdam University Medical Centers location AMC	Matthijs Welkers, Jelle Koopsen, Robin van Houdt, Marcel Jonges, Sebastien Matamoros, Sjoerd Rebers, Fokla Zorgdrager, Sylvia Bruisten, Judith den Uil, Akke Cornelissen, Janke Schinkel, Menno de Jong, Tjalling Leenstra and Mariken van der Lubben on behalf of the Amsterdam Regional Genomic epidemiology and Outbreak Surveillance (ARGOS) consortium
hCoV-19/Netherlands/NH-AUMC-015405/2021	EPI_ISL_7263927	2021-12-04	Netherlands	Public Health Laboratory, Public Health Service Amsterdam, The Netherlands	Department of Medical Microbiology & Infection prevention, Amsterdam University Medical Centers location AMC	Matthijs Welkers, Jelle Koopsen, Robin van Houdt, Marcel Jonges, Sebastien Matamoros, Sjoerd Rebers, Fokla Zorgdrager, Sylvia Bruisten, Judith den Uil, Akke Cornelissen, Janke Schinkel, Menno de Jong, Tjalling Leenstra and Mariken van der Lubben on behalf of the Amsterdam Regional Genomic epidemiology and Outbreak Surveillance (ARGOS) consortium
hCoV-19/Netherlands/NH-AUMC-015406/2021	EPI_ISL_7263928	2021-12-03	Netherlands	Public Health Laboratory, Public Health Service Amsterdam, The Netherlands	Department of Medical Microbiology & Infection prevention, Amsterdam University Medical Centers location AMC	Matthijs Welkers, Jelle Koopsen, Robin van Houdt, Marcel Jonges, Sebastien Matamoros, Sjoerd Rebers, Fokla Zorgdrager, Sylvia Bruisten, Judith den Uil, Akke Cornelissen, Janke Schinkel, Menno de Jong, Tjalling Leenstra and Mariken van der Lubben on behalf of the Amsterdam Regional Genomic epidemiology and Outbreak Surveillance (ARGOS) consortium
hCoV-19/Netherlands/NH-AUMC-015407/2021	EPI_ISL_7263929	2021-12-03	Netherlands	Public Health Laboratory, Public Health Service Amsterdam, The Netherlands	Department of Medical Microbiology & Infection prevention, Amsterdam University Medical Centers location AMC	Matthijs Welkers, Jelle Koopsen, Robin van Houdt, Marcel Jonges, Sebastien Matamoros, Sjoerd Rebers, Fokla Zorgdrager, Sylvia Bruisten, Judith den Uil, Akke Cornelissen, Janke Schinkel, Menno de Jong, Tjalling Leenstra and Mariken van der Lubben on behalf of the Amsterdam Regional Genomic epidemiology and Outbreak Surveillance (ARGOS) consortium
hCoV-19/Netherlands/NH-AUMC-015408/2021	EPI_ISL_7263930	2021-12-03	Netherlands	Public Health Laboratory, Public Health Service Amsterdam, The Netherlands	Department of Medical Microbiology & Infection prevention, Amsterdam University Medical Centers location AMC	Matthijs Welkers, Jelle Koopsen, Robin van Houdt, Marcel Jonges, Sebastien Matamoros, Sjoerd Rebers, Fokla Zorgdrager, Sylvia Bruisten, Judith den Uil, Akke Cornelissen, Janke Schinkel, Menno de Jong, Tjalling Leenstra and Mariken van der Lubben on behalf of the Amsterdam Regional Genomic epidemiology and Outbreak Surveillance (ARGOS) consortium
hCoV-19/Russia/MOW-Moscow_PMVL-O11/2021	EPI_ISL_7263932	2021-12-03	Russia	Pathogenic Microorganisms Variability Laboratory	Pathogenic Microorganisms Variability Laboratory	Andrey Pochtovyy, Elizaveta Divisenko, Elena Shidlovskaya, Lyudmila Vasilchenko, Odintsova Alina, Alexander Voskoboinikov, Nadezhda Kuznetsova, Andrei Siniavin, Artem Tkachuk, Inna Dolzhikova, Vladimir Gushchin, Denis Logunov, Alexander Gintsburg
hCoV-19/Russia/MOW-Moscow_PMVL-O16/2021	EPI_ISL_7263933	2021-12-03	Russia	Pathogenic Microorganisms Variability Laboratory	Pathogenic Microorganisms Variability Laboratory	Andrey Pochtovyy, Elizaveta Divisenko, Elena Shidlovskaya, Lyudmila Vasilchenko, Odintsova Alina, Alexander Voskoboinikov, Nadezhda Kuznetsova, Andrei Siniavin, Artem Tkachuk, Inna Dolzhikova, Vladimir Gushchin, Denis Logunov, Alexander Gintsburg
hCoV-19/Canada/ON-PHL-21-41650/2021	EPI_ISL_7259544	2021-11	Canada	Public Health Ontario Laboratory	Public Health Ontario Laboratory	Vanessa G Allen, Philip Banh, Yao Chen, Richard de Borja, Alireza Eshaghi, Nahuel Fittipaldi, Christine Frantz, Jonathan B Gubbay, Jennifer L Guthrie, Lawrence Heisler, Esha Joshi, Michael Laszloffy, Aimin Li, Michael CY Li, Dean Maxwell, Sandeep Nagra, Samir N Patel, Jared Simpson, Karthikeyan Sivaraman, Ashleigh Sullivan, Yogi Sundaravadanam, Sarah Teatero, Andre Villegas, Matthew Watson, Sandr…
hCoV-19/Canada/ON-PHL-21-41647/2021	EPI_ISL_7259701	2021-11	Canada	Public Health Ontario Laboratory	Public Health Ontario Laboratory	Vanessa G Allen, Philip Banh, Yao Chen, Richard de Borja, Alireza Eshaghi, Nahuel Fittipaldi, Christine Frantz, Jonathan B Gubbay, Jennifer L Guthrie, Lawrence Heisler, Esha Joshi, Michael Laszloffy, Aimin Li, Michael CY Li, Dean Maxwell, Sandeep Nagra, Samir N Patel, Jared Simpson, Karthikeyan Sivaraman, Ashleigh Sullivan, Yogi Sundaravadanam, Sarah Teatero, Andre Villegas, Matthew Watson, Sandr…
hCoV-19/Canada/ON-PHL-21-41648/2021	EPI_ISL_7259710	2021-11	Canada	Public Health Ontario Laboratory	Public Health Ontario Laboratory	Vanessa G Allen, Philip Banh, Yao Chen, Richard de Borja, Alireza Eshaghi, Nahuel Fittipaldi, Christine Frantz, Jonathan B Gubbay, Jennifer L Guthrie, Lawrence Heisler, Esha Joshi, Michael Laszloffy, Aimin Li, Michael CY Li, Dean Maxwell, Sandeep Nagra, Samir N Patel, Jared Simpson, Karthikeyan Sivaraman, Ashleigh Sullivan, Yogi Sundaravadanam, Sarah Teatero, Andre Villegas, Matthew Watson, Sandr…
hCoV-19/Canada/ON-PHL-21-41649/2021	EPI_ISL_7259716	2021-11	Canada	Public Health Ontario Laboratory	Public Health Ontario Laboratory	Vanessa G Allen, Philip Banh, Yao Chen, Richard de Borja, Alireza Eshaghi, Nahuel Fittipaldi, Christine Frantz, Jonathan B Gubbay, Jennifer L Guthrie, Lawrence Heisler, Esha Joshi, Michael Laszloffy, Aimin Li, Michael CY Li, Dean Maxwell, Sandeep Nagra, Samir N Patel, Jared Simpson, Karthikeyan Sivaraman, Ashleigh Sullivan, Yogi Sundaravadanam, Sarah Teatero, Andre Villegas, Matthew Watson, Sandr…
hCoV-19/Canada/ON-PHL-21-41651/2021	EPI_ISL_7259721	2021-11	Canada	Public Health Ontario Laboratory	Public Health Ontario Laboratory	Vanessa G Allen, Philip Banh, Yao Chen, Richard de Borja, Alireza Eshaghi, Nahuel Fittipaldi, Christine Frantz, Jonathan B Gubbay, Jennifer L Guthrie, Lawrence Heisler, Esha Joshi, Michael Laszloffy, Aimin Li, Michael CY Li, Dean Maxwell, Sandeep Nagra, Samir N Patel, Jared Simpson, Karthikeyan Sivaraman, Ashleigh Sullivan, Yogi Sundaravadanam, Sarah Teatero, Andre Villegas, Matthew Watson, Sandr…
hCoV-19/Canada/ON-NML-249359/2021	EPI_ISL_6826713	2021-11-23	Canada	Dynacare	National Microbiology Laboratory (NML)	Anna Majer, Shari Tyson, Grace Seo, Philip Mabon, Elsie Grudeski, Rhiannon Huzarewich, Russell Mandes, Anneliese Landgraff, Jennifer Tanner, Natalie Knox, Morag Graham, Gary Van Domselaar, Gordon Jolly, Nathalie Bastien, Yan Li, Timothy Booth, Darian Hole, Madison Chapel, Dynacare Brampton COVID-19 Diagnostic team, CanCOGeN's metadata curation team, Public Health Agency of Canada CanCOGeN team
hCoV-19/Canada/ON-NML-249358/2021	EPI_ISL_6826714	2021-11-23	Canada	Dynacare	National Microbiology Laboratory (NML)	Anna Majer, Shari Tyson, Grace Seo, Philip Mabon, Elsie Grudeski, Rhiannon Huzarewich, Russell Mandes, Anneliese Landgraff, Jennifer Tanner, Natalie Knox, Morag Graham, Gary Van Domselaar, Gordon Jolly, Nathalie Bastien, Yan Li, Timothy Booth, Darian Hole, Madison Chapel, Dynacare Brampton COVID-19 Diagnostic team, CanCOGeN's metadata curation team, Public Health Agency of Canada CanCOGeN team
hCoV-19/Canada/AB-ABPHL-42868/2021	EPI_ISL_6949582	2021-11-23	Canada	Edmonton Provincial Lab	Alberta Precision Labs (APL)	Buss, E, Croxen M, Deo A, Dieu P, Gill K, Ferrato C, Khan F, Koleva P, Li V, Lloyd C, Lynch T, Ma R, Murphy S, Pabbaraju K, Shokoples S, Tipples G, Thayer J, Whitehouse M, Wong A, Yu C, Zelyas N
hCoV-19/USA/CA-UCSF-COLOR-SFDPH-CC001/2021	EPI_ISL_6951145	2021-11-28	USA	Color Genomics	Chiu Laboratory, University of California, San Francisco	Charles Chiu, Venice Servellita, Yueyuan Zhang, Alicia Sotomayor-Gonzalez, Scott Topper, Alicia Zhou, Darpun Sachdev, Susan Philip, Katherine Hernandez, Amy Garlin
hCoV-19/USA/MN-MDH-18236/2021	EPI_ISL_6989662	2021-11-24	USA	Vault Health	Minnesota Department of Health, Public Health Laboratory	Jacob Garfin, Matt Plumb, Kelly Pung, Elizabeth Horn, Sarah Namugenyi, Alyssa Mondelli, and Xiong Wang
hCoV-19/Canada/ON-NML-249381/2021	EPI_ISL_6989667	2021-11-24	Canada	Dynacare	National Microbiology Laboratory (NML)	Anna Majer, Shari Tyson, Grace Seo, Philip Mabon, Elsie Grudeski, Rhiannon Huzarewich, Russell Mandes, Anneliese Landgraff, Jennifer Tanner, Natalie Knox, Morag Graham, Gary Van Domselaar, Gordon Jolly, Nathalie Bastien, Yan Li, Timothy Booth, Darian Hole, Madison Chapel, Dynacare Brampton COVID-19 Diagnostic team, CanCOGeN's metadata curation team, Public Health Agency of Canada CanCOGeN team
hCoV-19/USA/CO-CDPHE-2102326037-1/2021	EPI_ISL_7010485	2021-11-30	USA	Colorado Department of Public Health and Environment	Colorado Department of Public Health and Environment	Laura Bankers, Molly C. Hetherington-Rauth, Diana Ir, Alexandria Rossheim, Michael A. Martin, Mandy Waters, Shannon R. Matzinger, Sarah Elizabeth Totten, Emily A. Travanty
hCoV-19/USA/HI-H215924/2021	EPI_ISL_7013425	2021-11-27	USA	State Laboratories Division, Hawaii State Department of Health	State Laboratories Division, Hawaii State Department of Health	Pamela O'Brien, Drew Kuwazaki, Ayana Garnet, Daniel Strange, Razvan Sultana, Edward Desmond
hCoV-19/Canada/QC-NML-L00414320/2021	EPI_ISL_7015154	2021-11-24	Canada	Dynacare	National Microbiology Laboratory (NML)	Anna Majer, Shari Tyson, Grace Seo, Philip Mabon, Elsie Grudeski, Rhiannon Huzarewich, Russell Mandes, Anneliese Landgraff, Jennifer Tanner, Natalie Knox, Morag Graham, Gary Van Domselaar, Gordon Jolly, Nathalie Bastien, Yan Li, Timothy Booth, Darian Hole, Madison Chapel, Dynacare Brampton COVID-19 Diagnostic team, CanCOGeN's metadata curation team, Public Health Agency of Canada CanCOGeN team
hCoV-19/USA/NE-NPHL-42614/2021	EPI_ISL_7116413	2021-11-29	USA	Nebraska Public Health Laboratory	NPHL COVID-19 Response Team	NPHL COVID-19 Response Team
hCoV-19/USA/NE-NPHL-42617/2021	EPI_ISL_7116439	2021-11-29	USA	Nebraska Public Health Laboratory	NPHL COVID-19 Response Team	NPHL COVID-19 Response Team
hCoV-19/USA/NE-NPHL-42616/2021	EPI_ISL_7116461	2021-11-29	USA	Nebraska Public Health Laboratory	NPHL COVID-19 Response Team	NPHL COVID-19 Response Team
hCoV-19/USA/NE-NPHL-42613/2021	EPI_ISL_7116681	2021-11-29	USA	Nebraska Public Health Laboratory	NPHL COVID-19 Response Team	NPHL COVID-19 Response Team
hCoV-19/USA/NE-NPHL-42612/2021	EPI_ISL_7116718	2021-11-29	USA	Nebraska Public Health Laboratory	NPHL COVID-19 Response Team	NPHL COVID-19 Response Team
hCoV-19/USA/NE-NPHL-42615/2021	EPI_ISL_7116738	2021-11-29	USA	Nebraska Public Health Laboratory	NPHL COVID-19 Response Team	NPHL COVID-19 Response Team
hCoV-19/Canada/AB-ABPHL-43063/2021	EPI_ISL_7123666	2021-11-29	Canada	Edmonton Provincial Lab	Alberta Precision Labs (APL)	Buss, E, Croxen M, Deo A, Dieu P, Gill K, Ferrato C, Khan F, Koleva P, Li V, Lloyd C, Lynch T, Ma R, Murphy S, Pabbaraju K, Shokoples S, Tipples G, Thayer J, Whitehouse M, Wong A, Yu C, Zelyas N
hCoV-19/Canada/AB-ABPHL-43075/2021	EPI_ISL_7123680	2021-11-28	Canada	Edmonton Provincial Lab	Alberta Precision Labs (APL)	Buss, E, Croxen M, Deo A, Dieu P, Gill K, Ferrato C, Khan F, Koleva P, Li V, Lloyd C, Lynch T, Ma R, Murphy S, Pabbaraju K, Shokoples S, Tipples G, Thayer J, Whitehouse M, Wong A, Yu C, Zelyas N
hCoV-19/Canada/AB-ABPHL-43137/2021	EPI_ISL_7123692	2021-11-28	Canada	Edmonton Provincial Lab	Alberta Precision Labs (APL)	Buss, E, Croxen M, Deo A, Dieu P, Gill K, Ferrato C, Khan F, Koleva P, Li V, Lloyd C, Lynch T, Ma R, Murphy S, Pabbaraju K, Shokoples S, Tipples G, Thayer J, Whitehouse M, Wong A, Yu C, Zelyas N
hCoV-19/USA/NY-PRL-2021_1126_01A06/2021	EPI_ISL_7129868	2021-11-24	USA	Pandemic Response Lab - NYC	Pandemic Response Lab, R&D	Henry Lee, Michael Hammerling, Melissa Hopkins, Cybill del Castillo, Shinyoung Clair Kang, William Ward, Pradeep Bugga, Sol Rey, Dylan Law, Alex Carpio, Isabel Fernandez Escapa, Haiping Hao, Jon Laurent
hCoV-19/USA/NY-PRL-2021_1126_01D05/2021	EPI_ISL_7129869	2021-11-22	USA	Pandemic Response Lab - NYC	Pandemic Response Lab, R&D	Henry Lee, Michael Hammerling, Melissa Hopkins, Cybill del Castillo, Shinyoung Clair Kang, William Ward, Pradeep Bugga, Sol Rey, Dylan Law, Alex Carpio, Isabel Fernandez Escapa, Haiping Hao, Jon Laurent
hCoV-19/Canada/BC-BCCDC-249359/2021	EPI_ISL_7132804	2021-11	Canada	British Columbia Centre For Disease Control	BCCDC Public Health Laboratory	655 W 12th Avenue, Vancouver, BC Canada V5T 2N3
hCoV-19/Canada/ON-PHL-21-40785/2021	EPI_ISL_7135499	2021-11	Canada	Public Health Ontario Laboratory	Public Health Ontario Laboratory	Vanessa G Allen, Philip Banh, Yao Chen, Richard de Borja, Alireza Eshaghi, Nahuel Fittipaldi, Christine Frantz, Jonathan B Gubbay, Jennifer L Guthrie, Lawrence Heisler, Esha Joshi, Michael Laszloffy, Aimin Li, Michael CY Li, Dean Maxwell, Sandeep Nagra, Samir N Patel, Jared Simpson, Karthikeyan Sivaraman, Ashleigh Sullivan, Yogi Sundaravadanam, Sarah Teatero, Andre Villegas, Matthew Watson, Sandr…
hCoV-19/USA/UT-UPHL-211203203813/2021	EPI_ISL_7136300	2021-12-01	USA	Utah Public Health Laboratory	Utah Public Health Laboratory	Erin L. Young, Kelly F. Oakeson, Pooja Gupta, John Arnn, Tom Iverson, Olinto Linares-Perdomo
hCoV-19/USA/CA-CDPH-6000005435/2021	EPI_ISL_7137326	2021-11-30	USA	California Department of Public Health	California Department of Public Health	CDPH IDLB COVIDNet
hCoV-19/USA/CA-CDPH-6000005436/2021	EPI_ISL_7137327	2021-11-30	USA	California Department of Public Health	California Department of Public Health	CDPH IDLB COVIDNet
hCoV-19/USA/CA-CDPH-6000005437/2021	EPI_ISL_7137328	2021-11-30	USA	California Department of Public Health	California Department of Public Health	CDPH IDLB COVIDNet
hCoV-19/USA/CA-CDPH-6000005439/2021	EPI_ISL_7137330	2021-11-30	USA	California Department of Public Health	California Department of Public Health	CDPH IDLB COVIDNet
hCoV-19/USA/CA-CDC-FG-177176/2021	EPI_ISL_7154399	2021-11-26	USA	Fulgent Genetics	Centers for Disease Control and Prevention Division of Viral Diseases, Pathogen Discovery	Dakota Howard,Dhwani Batra,Peter Cook,Jason Caravas,Benjamin Rambo-Martin,Scott Sammons,Yvette Unoarumhi,Matthew Schmerer,Kristine Lacek,Tymeckia Kendall,Victoria Caban Figueroa,Shatavia Morrison,Christopher Gulvick,Erisa Sula,Harry Gao,Mickey Li,John Gao,Joseph Fierro,Benafsh Sapra,Becky Tsai,Yan Meng,Doreen Ng,James Xie,Clinton Paden,Duncan MacCannell
hCoV-19/USA/PA-CDC-MMB11864492/2021	EPI_ISL_7154400	2021-11-29	USA	Mako Medical	Centers for Disease Control and Prevention Division of Viral Diseases, Pathogen Discovery	Dakota Howard,Dhwani Batra,Peter Cook,Jason Caravas,Benjamin Rambo-Martin,Scott Sammons,Yvette Unoarumhi,Matthew Schmerer,Kristine Lacek,Tymeckia Kendall,Victoria Caban Figueroa,Shatavia Morrison,Christopher Gulvick,Erisa Sula,Matthew Tugwell,Lauren Moon,Clinton Paden,Duncan MacCannell
hCoV-19/USA/CO-CDC-MMB11864811/2021	EPI_ISL_7154401	2021-11-29	USA	Mako Medical	Centers for Disease Control and Prevention Division of Viral Diseases, Pathogen Discovery	Dakota Howard,Dhwani Batra,Peter Cook,Jason Caravas,Benjamin Rambo-Martin,Scott Sammons,Yvette Unoarumhi,Matthew Schmerer,Kristine Lacek,Tymeckia Kendall,Victoria Caban Figueroa,Shatavia Morrison,Christopher Gulvick,Erisa Sula,Matthew Tugwell,Lauren Moon,Clinton Paden,Duncan MacCannell
hCoV-19/USA/MD-CDC-MMB11901071/2021	EPI_ISL_7154402	2021-11-30	USA	Mako Medical	Centers for Disease Control and Prevention Division of Viral Diseases, Pathogen Discovery	Dakota Howard,Dhwani Batra,Peter Cook,Jason Caravas,Benjamin Rambo-Martin,Scott Sammons,Yvette Unoarumhi,Matthew Schmerer,Kristine Lacek,Tymeckia Kendall,Victoria Caban Figueroa,Shatavia Morrison,Christopher Gulvick,Erisa Sula,Matthew Tugwell,Lauren Moon,Clinton Paden,Duncan MacCannell
hCoV-19/USA/MO-CDC-ASC210713936/2021	EPI_ISL_7154405	2021-11-24	USA	Aegis Sciences Corporation	Centers for Disease Control and Prevention Division of Viral Diseases, Pathogen Discovery	Dakota Howard,Dhwani Batra,Peter Cook,Jason Caravas,Benjamin Rambo-Martin,Scott Sammons,Yvette Unoarumhi,Matthew Schmerer,Kristine Lacek,Tymeckia Kendall,Victoria Caban Figueroa,Shatavia Morrison,Christopher Gulvick,Erisa Sula,Cyndi Clark,Patrick Campbell,Rob Case,Vikramsinha Ghorpade,Holly Houdeshell,Ola Kvalvaag,Dillon Nall,Ethan Sanders,Alec Vest,Shaun Westlund,Matthew Hardison,Clinton Paden,D…
hCoV-19/Mexico/CMX-InDRE_FD122437_S9550/2021	EPI_ISL_7156454	2021-11-29	Mexico	Hospital √Ångeles Lomas	Instituto de diagn√≥stico y Referencia Epidemiologicos (INDRE)	Claudia Wong-Arambula, Abril Rodriguez-Maldonado, Vanessa Rivero-Arredondo, Ariadna Medina-Benitez, Joaquin Quiroz-Mercado, Maribel Gonzalez-Villa, Natividad Cruz-Ortiz, Tatiana Nunez-Garcia, Gisela Barrera-Badillo, Fernando Gonzalez-Dominguez, Lucia Hernandez-Rivas, Irma Lopez-Martinez, Ernesto Ramirez-Gonzalez.
hCoV-19/USA/WA-UW-21112997440/2021	EPI_ISL_7160037	2021-11-29	USA	UW Virology Lab	UW Virology Lab	Pavitra Roychoudhury, Shah Mohamed Bakhash, Ricardo Perez, Pooneh Hajian, Hong Xie, Tien V. Nguyen, Sean Ellis, Saraswathi Sathees, Meei-Li Huang, Keith R Jerome, Alexander Greninger
hCoV-19/USA/WA-UW-21113017867/2021	EPI_ISL_7160038	2021-11-30	USA	UW Virology Lab	UW Virology Lab	Pavitra Roychoudhury, Shah Mohamed Bakhash, Ricardo Perez, Pooneh Hajian, Hong Xie, Tien V. Nguyen, Sean Ellis, Saraswathi Sathees, Meei-Li Huang, Keith R Jerome, Alexander Greninger
hCoV-19/USA/WA-UW-21120120771/2021	EPI_ISL_7160039	2021-12-01	USA	UW Virology Lab	UW Virology Lab	Pavitra Roychoudhury, Shah Mohamed Bakhash, Ricardo Perez, Pooneh Hajian, Hong Xie, Tien V. Nguyen, Sean Ellis, Saraswathi Sathees, Meei-Li Huang, Keith R Jerome, Alexander Greninger
hCoV-19/Canada/ON-NML-254104/2021	EPI_ISL_7160041	2021-11-25	Canada	Dynacare	National Microbiology Laboratory (NML)	Anna Majer, Shari Tyson, Grace Seo, Philip Mabon, Elsie Grudeski, Rhiannon Huzarewich, Russell Mandes, Anneliese Landgraff, Jennifer Tanner, Natalie Knox, Morag Graham, Gary Van Domselaar, Gordon Jolly, Nathalie Bastien, Yan Li, Timothy Booth, Darian Hole, Madison Chapel, Dynacare Brampton COVID-19 Diagnostic team, CanCOGeN's metadata curation team, Public Health Agency of Canada CanCOGeN team
hCoV-19/Canada/ON-NML-254107/2021	EPI_ISL_7160042	2021-11-28	Canada	Dynacare	National Microbiology Laboratory (NML)	Anna Majer, Shari Tyson, Grace Seo, Philip Mabon, Elsie Grudeski, Rhiannon Huzarewich, Russell Mandes, Anneliese Landgraff, Jennifer Tanner, Natalie Knox, Morag Graham, Gary Van Domselaar, Gordon Jolly, Nathalie Bastien, Yan Li, Timothy Booth, Darian Hole, Madison Chapel, Dynacare Brampton COVID-19 Diagnostic team, CanCOGeN's metadata curation team, Public Health Agency of Canada CanCOGeN team
hCoV-19/USA/MD-HP20874-PIDUYWZOWA/2021	EPI_ISL_7160424	2021-11-27	USA	Johns Hopkins Hospital Department of Pathology	Johns Hopkins Hospital Department of Pathology	C. Paul Morris, David Gaston, Julie M. Norton, Amary Fall, Raghda Eldesouki, Michael Forman, Matthew Schwartz, Heba H. Mostafa
hCoV-19/USA/GA-EHC-2811C/2021	EPI_ISL_7171744	2021-12-01	USA	The Hope Clinic of Emory Vaccine Center, Emory University	Piantadosi Lab, Emory Department of Pathology	Marybeth Sexton, Nadine Rouphael, Jesse Waggoner, Ludy Carmola, Ethan Wang, Azmain Taz, Dara Khosravi, Anne Piantadosi
hCoV-19/USA/LA-TUSOM_1201-S10/2021	EPI_ISL_7235629	2021-12-01	USA	Tulane University School of Medicine	Tulane University School of Medicine	Di Tian
hCoV-19/Canada/ON-PHL-21-41698/2021	EPI_ISL_7259732	2021-11	Canada	Public Health Ontario Laboratory	Public Health Ontario Laboratory	Vanessa G Allen, Philip Banh, Yao Chen, Richard de Borja, Alireza Eshaghi, Nahuel Fittipaldi, Christine Frantz, Jonathan B Gubbay, Jennifer L Guthrie, Lawrence Heisler, Esha Joshi, Michael Laszloffy, Aimin Li, Michael CY Li, Dean Maxwell, Sandeep Nagra, Samir N Patel, Jared Simpson, Karthikeyan Sivaraman, Ashleigh Sullivan, Yogi Sundaravadanam, Sarah Teatero, Andre Villegas, Matthew Watson, Sandr…
hCoV-19/Canada/ON-PHL-21-41722/2021	EPI_ISL_7259741	2021-11	Canada	Public Health Ontario Laboratory	Public Health Ontario Laboratory	Vanessa G Allen, Philip Banh, Yao Chen, Richard de Borja, Alireza Eshaghi, Nahuel Fittipaldi, Christine Frantz, Jonathan B Gubbay, Jennifer L Guthrie, Lawrence Heisler, Esha Joshi, Michael Laszloffy, Aimin Li, Michael CY Li, Dean Maxwell, Sandeep Nagra, Samir N Patel, Jared Simpson, Karthikeyan Sivaraman, Ashleigh Sullivan, Yogi Sundaravadanam, Sarah Teatero, Andre Villegas, Matthew Watson, Sandr…
hCoV-19/Canada/ON-PHL-21-41724/2021	EPI_ISL_7259744	2021-11	Canada	Public Health Ontario Laboratory	Public Health Ontario Laboratory	Vanessa G Allen, Philip Banh, Yao Chen, Richard de Borja, Alireza Eshaghi, Nahuel Fittipaldi, Christine Frantz, Jonathan B Gubbay, Jennifer L Guthrie, Lawrence Heisler, Esha Joshi, Michael Laszloffy, Aimin Li, Michael CY Li, Dean Maxwell, Sandeep Nagra, Samir N Patel, Jared Simpson, Karthikeyan Sivaraman, Ashleigh Sullivan, Yogi Sundaravadanam, Sarah Teatero, Andre Villegas, Matthew Watson, Sandr…
hCoV-19/USA/FL-VATHS-PHRL-PA13360021/2021	EPI_ISL_7261603	2021-12-02	USA	VA Tampa Healthcare System	VHA Public Health Reference Laboratory	Mark Holodniy on behalf of VA SEQFORCE, US Department of Veterans Affairs
hCoV-19/USA/WI-WSLH-221686/2021	EPI_ISL_7263803	2021-11-27	USA	Wisconsin State Laboratory of Hygiene Communicable Disease Division	Wisconsin State Laboratory of Hygiene Communicable Disease Division	Abigail C. Shockey, Alicia J. Mooney, Erika M. Hanson, Tonya Danz, Richard Griesser, Sara Wagner, Kelsey R. Florek
hCoV-19/USA/HI-H216115/2021	EPI_ISL_7264087	2021-11-30	USA	State Laboratories Division, Hawaii State Department of Health	State Laboratories Division, Hawaii State Department of Health	Pamela O'Brien, Drew Kuwazaki, Ayana Garnet, Daniel Strange, Razvan Sultana, Edward Desmond
hCoV-19/USA/HI-H216116/2021	EPI_ISL_7264088	2021-11-30	USA	State Laboratories Division, Hawaii State Department of Health	State Laboratories Division, Hawaii State Department of Health	Pamela O'Brien, Drew Kuwazaki, Ayana Garnet, Daniel Strange, Razvan Sultana, Edward Desmond
hCoV-19/Canada/ON-NML-256530/2021	EPI_ISL_7264139	2021-11-27	Canada	Alpha Labs	National Microbiology Laboratory (NML)	Anna Majer, Shari Tyson, Grace Seo, Philip Mabon, Elsie Grudeski, Rhiannon Huzarewich, Russell Mandes, Anneliese Landgraff, Jennifer Tanner, Natalie Knox, Morag Graham, Gary Van Domselaar, Gordon Jolly, Nathalie Bastien, Yan Li, Timothy Booth, Darian Hole, Madison Chapel, Dynacare Brampton COVID-19 Diagnostic team, CanCOGeN's metadata curation team, Public Health Agency of Canada CanCOGeN team
hCoV-19/USA/MA-lh01/2021	EPI_ISL_7264143	2021-11-30	USA	Lahey Hospital	New England Biolabs	Pinet,K., Abel,G., Elfahal,M., Flynn,C.J., Heim,K., Karolides,M.,Leger,P., Michaels,L., Skelton,T., Sun,L. and Langhorst,B.W.
hCoV-19/Canada/ON-NML-255881/2021	EPI_ISL_7265455	2021-11-26	Canada	Alpha Labs	National Microbiology Laboratory (NML)	Anna Majer, Shari Tyson, Grace Seo, Philip Mabon, Elsie Grudeski, Rhiannon Huzarewich, Russell Mandes, Anneliese Landgraff, Jennifer Tanner, Natalie Knox, Morag Graham, Gary Van Domselaar, Gordon Jolly, Nathalie Bastien, Yan Li, Timothy Booth, Darian Hole, Madison Chapel, Dynacare Brampton COVID-19 Diagnostic team, CanCOGeN's metadata curation team, Public Health Agency of Canada CanCOGeN team
hCoV-19/Canada/ON-NML-255882/2021	EPI_ISL_7265456	2021-11-26	Canada	Alpha Labs	National Microbiology Laboratory (NML)	Anna Majer, Shari Tyson, Grace Seo, Philip Mabon, Elsie Grudeski, Rhiannon Huzarewich, Russell Mandes, Anneliese Landgraff, Jennifer Tanner, Natalie Knox, Morag Graham, Gary Van Domselaar, Gordon Jolly, Nathalie Bastien, Yan Li, Timothy Booth, Darian Hole, Madison Chapel, Dynacare Brampton COVID-19 Diagnostic team, CanCOGeN's metadata curation team, Public Health Agency of Canada CanCOGeN team
hCoV-19/Australia/QLD2568/2021	EPI_ISL_7190366	2021-12-01	Australia	PHV-FSS	PHV-FSS	Chenwei Wang on behalf of Q-PHIRE Genomics
hCoV-19/Australia/QLD2584/2021	EPI_ISL_7190414	2021-12-02	Australia	PHV-FSS	PHV-FSS	Chenwei Wang on behalf of Q-PHIRE Genomics
hCoV-19/Australia/NSW-RPAH-1933/2021	EPI_ISL_6814922	2021-11-27	Australia	New South Wales Health Pathology Royal Prince Alfred Hospital	Microbiology RPAH	Foster, C.; Au, J.; Ruiz Silva, M.; Deveson, I.; Bull, R.; Van Hal, S.; Rawlinson, W.
hCoV-19/Australia/NSW-RPAH-1934/2021	EPI_ISL_6814923	2021-11-27	Australia	New South Wales Health Pathology Royal Prince Alfred Hospital	Microbiology RPAH	Foster, C.; Au, J.; Ruiz Silva, M.; Deveson, I.; Bull, R.; Van Hal, S.; Rawlinson, W.
hCoV-19/Australia/NT-RDH-37/2021	EPI_ISL_6825551	2021-11-26	Australia	Territory Pathology	Territory Pathology	Ella Meumann, Dimitrios Menouhos, Robert Baird
hCoV-19/Australia/NSW-RPAH-1935/2021	EPI_ISL_6829575	2021-11-28	Australia	New South Wales Health Pathology Royal Prince Alfred Hospital	Microbiology RPAH	Foster, C.; Au, J.; Ruiz Silva, M.; Deveson, I.; Bull, R.; Van Hal, S.; Rawlinson, W.
hCoV-19/Australia/NSW-RPAH-1937/2021	EPI_ISL_6829577	2021-11-28	Australia	New South Wales Health Pathology Royal Prince Alfred Hospital	Microbiology RPAH	Foster, C.; Au, J.; Ruiz Silva, M.; Deveson, I.; Bull, R.; Van Hal, S.; Rawlinson, W.
hCoV-19/Australia/NSW-ICPMR-14637/2021	EPI_ISL_6864915	2021-11-28	Australia	Pathology West - NSW Health Pathology	NSW Health Pathology - Institute of Clinical Pathology and Medical Research; Westmead Hospital; University of Sydney	Arnott A., Draper J., Gall M., Martinez E., Rockett R., Sintchenko V., on behalf of ICPMR
hCoV-19/Australia/NSW-ICPMR-14638/2021	EPI_ISL_6956011	2021-11-30	Australia	Pathology West - NSW Health Pathology	NSW Health Pathology - Institute of Clinical Pathology and Medical Research; Westmead Hospital; University of Sydney	Arnott A., Draper J., Gall M., Martinez E., Rockett R., Sintchenko V., on behalf of ICPMR
hCoV-19/Australia/NSW-ICPMR-14639/2021	EPI_ISL_6956014	2021-11-27	Australia	Pathology West - NSW Health Pathology	NSW Health Pathology - Institute of Clinical Pathology and Medical Research; Westmead Hospital; University of Sydney	Arnott A., Draper J., Gall M., Martinez E., Rockett R., Sintchenko V., on behalf of ICPMR
hCoV-19/Australia/NSW-RPAH-CoV2050/2021	EPI_ISL_6958955	2021-12-01	Australia	New South Wales Health Pathology Royal Prince Alfred Hospital	Microbiology RPAH	Foster, C.; Au, J.; Ruiz Silva, M.; Deveson, I.; Bull, R.; Van Hal, S.; Rawlinson, W.
hCoV-19/Australia/NSW-SAVID-7158/2021	EPI_ISL_7011321	2021-12-01	Australia	Area of Virology, Serology and Virology Division (SAViD), New South Wales Health Pathology Randwick	Virology Research Laboratory; Area of Virology, Serology and Virology Division (SAViD), New South Wales Health Pathology Randwick	Foster, C.; Au, J.; Ruiz Silva, M.; Deveson, I.; Bull, R.; Van Hal, S.; Rawlinson, W.
hCoV-19/Australia/ACT2006/2021	EPI_ISL_7016910	2021-12-02	Australia	ACT Pathology	Schwessinger Lab	Austin Bird, Carolina Correa Ospina, Emma Crean, Bayantes Dagvadorj, Scott Ferguson, Robyn Hall, Evie Hodgson, Ashley Jones, Elise Kellett, Craig Kennedy, Karina Kennedy, Rachel Leonard, Catalina Barrag√°n Quintero, Rene Riedelbauch, Benjamin Schwessinger, Gabrielle Smith, Salome Wilson
hCoV-19/Australia/NSW-RPAH-2052/2021	EPI_ISL_7162071	2021-12-03	Australia	New South Wales Health Pathology Royal Prince Alfred Hospital	Microbiology RPAH	Foster, C.; Au, J.; Ruiz Silva, M.; Deveson, I.; Bull, R.; Van Hal, S.; Rawlinson, W.
hCoV-19/Australia/NSW-RPAH-2053/2021	EPI_ISL_7162072	2021-12-03	Australia	New South Wales Health Pathology Royal Prince Alfred Hospital	Microbiology RPAH	Foster, C.; Au, J.; Ruiz Silva, M.; Deveson, I.; Bull, R.; Van Hal, S.; Rawlinson, W.
hCoV-19/Australia/NSW-RPAH-2054/2021	EPI_ISL_7162073	2021-12-04	Australia	New South Wales Health Pathology Royal Prince Alfred Hospital	Microbiology RPAH	Foster, C.; Au, J.; Ruiz Silva, M.; Deveson, I.; Bull, R.; Van Hal, S.; Rawlinson, W.
hCoV-19/Australia/NSW-ICPMR-15554/2021	EPI_ISL_7265083	2021-11-30	Australia	Pathology North - Royal North Shore Hospital - NSW Health Pathology	NSW Health Pathology - Institute of Clinical Pathology and Medical Research; Westmead Hospital; University of Sydney	Arnott A., Draper J., Gall M., Martinez E., Rockett R., Sintchenko V., on behalf of ICPMR
hCoV-19/Australia/NSW-ICPMR-15555/2021	EPI_ISL_7265084	2021-11-28	Australia	Pathology North - Royal North Shore Hospital - NSW Health Pathology	NSW Health Pathology - Institute of Clinical Pathology and Medical Research; Westmead Hospital; University of Sydney	Arnott A., Draper J., Gall M., Martinez E., Rockett R., Sintchenko V., on behalf of ICPMR
hCoV-19/Australia/NSW-ICPMR-15702/2021	EPI_ISL_7265233	2021-12-01	Australia	St Vincent's Pathology (SydPath)	NSW Health Pathology - Institute of Clinical Pathology and Medical Research; Westmead Hospital; University of Sydney	Arnott A., Draper J., Gall M., Martinez E., Rockett R., Sintchenko V., on behalf of ICPMR
hCoV-19/Australia/NSW-ICPMR-15705/2021	EPI_ISL_7265236	2021-12-02	Australia	Histopath	NSW Health Pathology - Institute of Clinical Pathology and Medical Research; Westmead Hospital; University of Sydney	Arnott A., Draper J., Gall M., Martinez E., Rockett R., Sintchenko V., on behalf of ICPMR
hCoV-19/Australia/NSW-ICPMR-15706/2021	EPI_ISL_7265237	2021-12-02	Australia	Histopath	NSW Health Pathology - Institute of Clinical Pathology and Medical Research; Westmead Hospital; University of Sydney	Arnott A., Draper J., Gall M., Martinez E., Rockett R., Sintchenko V., on behalf of ICPMR
hCoV-19/Brazil/SP-HIAE-ID989/2021	EPI_ISL_6901960	2021-11-25	Brazil	LATE - Laborat√≥rio de T√©cnicas Especiais - Hospital Israelita Albert Einstein	LATE - Laborat√≥rio de T√©cnicas Especiais - Hospital Israelita Albert Einstein	Deyvid Amgarten, Fernanda de Mello Malta, Raquel Riyuzo, Ana Paula Moreira Salles, Luiz Vicente Rizzo, Pedro Henrique Sebe Rodrigues, Alexandre Hideaki Takara, Anelisie da Silva Santos, Erick Gustavo Dorlass, Marcio Anunciacao Menezes, Jo√£o Renato Rebello Pinho
hCoV-19/Brazil/SP-HIAE-ID990/2021	EPI_ISL_6901961	2021-11-25	Brazil	LATE - Laborat√≥rio de T√©cnicas Especiais - Hospital Israelita Albert Einstein	LATE - Laborat√≥rio de T√©cnicas Especiais - Hospital Israelita Albert Einstein	Deyvid Amgarten, Fernanda de Mello Malta, Raquel Riyuzo, Ana Paula Moreira Salles, Luiz Vicente Rizzo, Pedro Henrique Sebe Rodrigues, Alexandre Hideaki Takara, Anelisie da Silva Santos, Erick Gustavo Dorlass, Marcio Anunciacao Menezes, Jo√£o Renato Rebello Pinho
hCoV-19/Brazil/SP-IAL-6479/2021	EPI_ISL_6913917	2021-11-27	Brazil	Grupo CR Diagnosticos	Instituto Adolfo Lutz Strategic Laboratory	Claudio Tavares Sacchi, Karoline Rodrigues Campos
hCoV-19/Brazil/SP-DF-6820/2021	EPI_ISL_7224971	2021-11-25	Brazil	LACEN do Distrito Federal	Instituto Adolfo Lutz Strategic Laboratory	Claudio Tavares Sacchi, Karoline Rodrigues Campos, Marlon Benedito Nascimento Santos
hCoV-19/SouthAfrica/NICD-N21664/2021	EPI_ISL_6704863	2021-11-19	South Africa	LANCET LABORATORY	National Institute for Communicable Diseases of the National Health Laboratory Service	Amoako DG, Everatt J, Scheepers C, Mohale T, Ntuli N, Mahlangu B, Mnguni A, Ismail A, Bhiman JN, Wolter N
hCoV-19/SouthAfrica/NICD-N21666/2021	EPI_ISL_6704865	2021-11-19	South Africa	LANCET LABORATORY	National Institute for Communicable Diseases of the National Health Laboratory Service	Amoako DG, Everatt J, Scheepers C, Mohale T, Ntuli N, Mahlangu B, Mnguni A, Ismail A, Bhiman JN, Wolter N
hCoV-19/SouthAfrica/NICD-N21667/2021	EPI_ISL_6704866	2021-11-19	South Africa	LANCET LABORATORY	National Institute for Communicable Diseases of the National Health Laboratory Service	Amoako DG, Everatt J, Scheepers C, Mohale T, Ntuli N, Mahlangu B, Mnguni A, Ismail A, Bhiman JN, Wolter N
hCoV-19/SouthAfrica/NICD-N21669/2021	EPI_ISL_6704868	2021-11-20	South Africa	LANCET LABORATORY	National Institute for Communicable Diseases of the National Health Laboratory Service	Amoako DG, Everatt J, Scheepers C, Mohale T, Ntuli N, Mahlangu B, Mnguni A, Ismail A, Bhiman JN, Wolter N
hCoV-19/SouthAfrica/NICD-N21670/2021	EPI_ISL_6704869	2021-11-20	South Africa	LANCET LABORATORY	National Institute for Communicable Diseases of the National Health Laboratory Service	Amoako DG, Everatt J, Scheepers C, Mohale T, Ntuli N, Mahlangu B, Mnguni A, Ismail A, Bhiman JN, Wolter N
hCoV-19/SouthAfrica/NICD-N21677/2021	EPI_ISL_6704876	2021-11-20	South Africa	LANCET LABORATORY	National Institute for Communicable Diseases of the National Health Laboratory Service	Amoako DG, Everatt J, Scheepers C, Mohale T, Ntuli N, Mahlangu B, Mnguni A, Ismail A, Bhiman JN, Wolter N
hCoV-19/SouthAfrica/CERI-KRISP-K032286/2021	EPI_ISL_6795203	2021-11-23	South Africa	National Health Laboratory Service, Kwazulu-Natal, South Africa	CERI, Centre for Epidemic Response and Innvoation, Stellenbosch University and KRISP, KZN Research Innovation and Sequencing Platform, UKZN.	Nokukhanya Mdlalose, Giandhari J, Pillay S, Naidoo Y, Ramphal U, Ramphal Y, Arisha Maharaj, San JE, Tshiabuila D, Tegally H, Wilkinson E, de Oliveira T
hCoV-19/SouthAfrica/CERI-KRISP-K032247/2021	EPI_ISL_6810486	2021-11-19	South Africa	National Health Laboratory Services, Virology, Charlotte Maxeke Johannesburg hospital, Parktown, Johannesburg, Gauteng	CERI, Centre for Epidemic Response and Innvoation, Stellenbosch University and KRISP, KZN Research Innovation and Sequencing Platform, UKZN.	Kathleen Subramoney, Florette Treurnicht, Avani Bharuthram, Nkhensani Mtileni, NGS-SA (Scheepers C, Hsiao M, von Gottberg A, Bhiman J, Lessells R, Bester P, Engelbrecht S, Preiser W, Mdlalose N, Mlisana K, Goedhals D, Everatt J, Amoaka D, Makatini Z, Hardie D, Maponga T, Iranzadeh A, Williamson C, Venter M, Oluwakemi M, Nyaga M) Giandhari J, Pillay S, Naidoo Y, Ramphal U, Ramphal Y, Arisha Mahara…
hCoV-19/SouthAfrica/CERI-KRISP-K032274/2021	EPI_ISL_6829557	2021-11-18	South Africa	National Health Laboratory Service, Kwazulu-Natal, South Africa	KRISP, KZn Research Innovation and Sequencing Platform	Nokukhanya M, Lessells R, Giandhari J, Pillay S, Naidoo Y, Ramphal U, Ramphal Y, Arisha Maharaj, Moir M, San JE, Tshiabuila D, Tegally H, Wilkinson E, de Oliveira T
hCoV-19/SouthAfrica/CERI-KRISP-K032287/2021	EPI_ISL_6829558	2021-11-23	South Africa	National Health Laboratory Service, Kwazulu-Natal, South Africa	KRISP, KZn Research Innovation and Sequencing Platform	Nokukhanya M, Lessells R, Giandhari J, Pillay S, Naidoo Y, Ramphal U, Ramphal Y, Arisha Maharaj, Moir M, San JE, Tshiabuila D, Tegally H, Wilkinson E, de Oliveira T
Section 2: We are also grateful to laboratories around the world responsible for continually producing genomics surveillance data that allow such SARS-CoV-2 studies to be put in the global context
hCoV-19/Zambia/ZMB-39081/2020	EPI_ISL_2803339	2020-07-28	Zambia	University of Zambia, School of Veterinary Medicine	UNZAVET and PATH	Mulenga Mwenda-Chimfwembe, Ngonda Saasa, Daniel Bridges, ZNPHI and ZGSC
hCoV-19/Zambia/ZMB-40075/2020	EPI_ISL_2803344	2020-07-27	Zambia	University of Zambia, School of Veterinary Medicine	UNZAVET and PATH	Mulenga Mwenda-Chimfwembe, Ngonda Saasa, Daniel Bridges, ZNPHI and ZGSC
hCoV-19/Zambia/ZMB-43869/2020	EPI_ISL_2803371	2020-08-16	Zambia	University of Zambia, School of Veterinary Medicine	UNZAVET and PATH	Mulenga Mwenda-Chimfwembe, Ngonda Saasa, Daniel Bridges, ZNPHI and ZGSC
hCoV-19/Zambia/ZMB-43474/2020	EPI_ISL_2803374	2020-08-15	Zambia	University of Zambia, School of Veterinary Medicine	UNZAVET and PATH	Mulenga Mwenda-Chimfwembe, Ngonda Saasa, Daniel Bridges, ZNPHI and ZGSC
hCoV-19/Zambia/ZMB-35941/2020	EPI_ISL_2803379	2020-07-17	Zambia	University of Zambia, School of Veterinary Medicine	UNZAVET and PATH	Mulenga Mwenda-Chimfwembe, Ngonda Saasa, Daniel Bridges, ZNPHI and ZGSC
hCoV-19/Zambia/ZMB-39680/2020	EPI_ISL_2803383	2020-08-06	Zambia	University of Zambia, School of Veterinary Medicine	UNZAVET and PATH	Mulenga Mwenda-Chimfwembe, Ngonda Saasa, Daniel Bridges, ZNPHI and ZGSC
hCoV-19/Zambia/ZMB-39685/2020	EPI_ISL_2803387	2020-08-06	Zambia	University of Zambia, School of Veterinary Medicine	UNZAVET and PATH	Mulenga Mwenda-Chimfwembe, Ngonda Saasa, Daniel Bridges, ZNPHI and ZGSC
hCoV-19/Zambia/ZMB-39718/2020	EPI_ISL_2803392	2020-08-07	Zambia	University of Zambia, School of Veterinary Medicine	UNZAVET and PATH	Mulenga Mwenda-Chimfwembe, Ngonda Saasa, Daniel Bridges, ZNPHI and ZGSC
hCoV-19/Zambia/ZMB-39843/2020	EPI_ISL_2803394	2020-07-27	Zambia	University of Zambia, School of Veterinary Medicine	UNZAVET and PATH	Mulenga Mwenda-Chimfwembe, Ngonda Saasa, Daniel Bridges, ZNPHI and ZGSC
hCoV-19/Zambia/ZMB-39968/2020	EPI_ISL_2803396	2020-07-27	Zambia	University of Zambia, School of Veterinary Medicine	UNZAVET and PATH	Mulenga Mwenda-Chimfwembe, Ngonda Saasa, Daniel Bridges, ZNPHI and ZGSC
hCoV-19/Zambia/ZMB-40800/2020	EPI_ISL_2803411	2020-07-31	Zambia	University of Zambia, School of Veterinary Medicine	UNZAVET and PATH	Mulenga Mwenda-Chimfwembe, Ngonda Saasa, Daniel Bridges, ZNPHI and ZGSC
hCoV-19/Zambia/ZMB-41167/2020	EPI_ISL_2803420	2020-08-02	Zambia	University of Zambia, School of Veterinary Medicine	UNZAVET and PATH	Mulenga Mwenda-Chimfwembe, Ngonda Saasa, Daniel Bridges, ZNPHI and ZGSC
hCoV-19/Zambia/ZMB-42854/2020	EPI_ISL_2803423	2020-08-11	Zambia	University of Zambia, School of Veterinary Medicine	UNZAVET and PATH	Mulenga Mwenda-Chimfwembe, Ngonda Saasa, Daniel Bridges, ZNPHI and ZGSC
hCoV-19/Zambia/ZMB-45240/2020	EPI_ISL_2803432	2020-08-22	Zambia	University of Zambia, School of Veterinary Medicine	UNZAVET and PATH	Mulenga Mwenda-Chimfwembe, Ngonda Saasa, Daniel Bridges, ZNPHI and ZGSC
hCoV-19/Zambia/ZMB-46134/2020	EPI_ISL_2803436	2020-08-22	Zambia	University of Zambia, School of Veterinary Medicine	UNZAVET and PATH	Mulenga Mwenda-Chimfwembe, Ngonda Saasa, Daniel Bridges, ZNPHI and ZGSC
hCoV-19/Zambia/ZMB-46769/2020	EPI_ISL_2803440	2020-08-13	Zambia	University of Zambia, School of Veterinary Medicine	UNZAVET and PATH	Mulenga Mwenda-Chimfwembe, Ngonda Saasa, Daniel Bridges, ZNPHI and ZGSC
hCoV-19/Zambia/ZMB-38729/2020	EPI_ISL_2803458	2020-07-24	Zambia	University of Zambia, School of Veterinary Medicine	UNZAVET and PATH	Mulenga Mwenda-Chimfwembe, Ngonda Saasa, Daniel Bridges, ZNPHI and ZGSC
hCoV-19/Zambia/ZMB-39275/2020	EPI_ISL_2803465	2020-08-06	Zambia	University of Zambia, School of Veterinary Medicine	UNZAVET and PATH	Mulenga Mwenda-Chimfwembe, Ngonda Saasa, Daniel Bridges, ZNPHI and ZGSC
hCoV-19/Zambia/ZMB-45345/2020	EPI_ISL_2803481	2020-08-22	Zambia	University of Zambia, School of Veterinary Medicine	UNZAVET and PATH	Mulenga Mwenda-Chimfwembe, Ngonda Saasa, Daniel Bridges, ZNPHI and ZGSC
hCoV-19/Zambia/ZMB-45348/2020	EPI_ISL_2803482	2020-08-22	Zambia	University of Zambia, School of Veterinary Medicine	UNZAVET and PATH	Mulenga Mwenda-Chimfwembe, Ngonda Saasa, Daniel Bridges, ZNPHI and ZGSC
hCoV-19/Zambia/ZMB-44709/2020	EPI_ISL_2803490	2020-08-20	Zambia	University of Zambia, School of Veterinary Medicine	UNZAVET and PATH	Mulenga Mwenda-Chimfwembe, Ngonda Saasa, Daniel Bridges, ZNPHI and ZGSC
hCoV-19/Zambia/ZMB-43795/2020	EPI_ISL_2803491	2020-08-16	Zambia	University of Zambia, School of Veterinary Medicine	UNZAVET and PATH	Mulenga Mwenda-Chimfwembe, Ngonda Saasa, Daniel Bridges, ZNPHI and ZGSC
hCoV-19/Zambia/ZMB-41129/2020	EPI_ISL_2803510	2020-07-31	Zambia	University of Zambia, School of Veterinary Medicine	UNZAVET and PATH	Mulenga Mwenda-Chimfwembe, Ngonda Saasa, Daniel Bridges, ZNPHI and ZGSC
hCoV-19/Zambia/ZMB-43380/2020	EPI_ISL_2803530	2020-08-14	Zambia	University of Zambia, School of Veterinary Medicine	UNZAVET and PATH	Mulenga Mwenda-Chimfwembe, Ngonda Saasa, Daniel Bridges, ZNPHI and ZGSC
hCoV-19/Zambia/ZMB-39703/2020	EPI_ISL_2803533	2020-05-08	Zambia	University of Zambia, School of Veterinary Medicine	UNZAVET and PATH	Mulenga Mwenda-Chimfwembe, Ngonda Saasa, Daniel Bridges, ZNPHI and ZGSC
hCoV-19/Zambia/ZMB-39721/2020	EPI_ISL_2803536	2020-06-08	Zambia	University of Zambia, School of Veterinary Medicine	UNZAVET and PATH	Mulenga Mwenda-Chimfwembe, Ngonda Saasa, Daniel Bridges, ZNPHI and ZGSC
hCoV-19/Zambia/ZMB-39726/2020	EPI_ISL_2803538	2020-07-27	Zambia	University of Zambia, School of Veterinary Medicine	UNZAVET and PATH	Mulenga Mwenda-Chimfwembe, Ngonda Saasa, Daniel Bridges, ZNPHI and ZGSC
hCoV-19/Zambia/ZMB-39866/2020	EPI_ISL_2803541	2020-07-27	Zambia	University of Zambia, School of Veterinary Medicine	UNZAVET and PATH	Mulenga Mwenda-Chimfwembe, Ngonda Saasa, Daniel Bridges, ZNPHI and ZGSC
hCoV-19/Zambia/ZMB-39827/2020	EPI_ISL_2803543	2020-07-27	Zambia	University of Zambia, School of Veterinary Medicine	UNZAVET and PATH	Mulenga Mwenda-Chimfwembe, Ngonda Saasa, Daniel Bridges, ZNPHI and ZGSC
hCoV-19/Zambia/ZMB-39903/2020	EPI_ISL_2803545	2020-07-27	Zambia	University of Zambia, School of Veterinary Medicine	UNZAVET and PATH	Mulenga Mwenda-Chimfwembe, Ngonda Saasa, Daniel Bridges, ZNPHI and ZGSC
hCoV-19/Zambia/ZMB-39943/2020	EPI_ISL_2803547	2020-07-27	Zambia	University of Zambia, School of Veterinary Medicine	UNZAVET and PATH	Mulenga Mwenda-Chimfwembe, Ngonda Saasa, Daniel Bridges, ZNPHI and ZGSC
hCoV-19/Zambia/ZMB-39963/2020	EPI_ISL_2803549	2020-07-27	Zambia	University of Zambia, School of Veterinary Medicine	UNZAVET and PATH	Mulenga Mwenda-Chimfwembe, Ngonda Saasa, Daniel Bridges, ZNPHI and ZGSC
hCoV-19/Zambia/ZMB-40849/2020	EPI_ISL_2803552	2020-08-01	Zambia	University of Zambia, School of Veterinary Medicine	UNZAVET and PATH	Mulenga Mwenda-Chimfwembe, Ngonda Saasa, Daniel Bridges, ZNPHI and ZGSC
hCoV-19/Zambia/ZMB-40858/2020	EPI_ISL_2803554	2020-08-01	Zambia	University of Zambia, School of Veterinary Medicine	UNZAVET and PATH	Mulenga Mwenda-Chimfwembe, Ngonda Saasa, Daniel Bridges, ZNPHI and ZGSC
hCoV-19/Zambia/ZMB-42393/2020	EPI_ISL_2803559	2020-05-08	Zambia	University of Zambia, School of Veterinary Medicine	UNZAVET and PATH	Mulenga Mwenda-Chimfwembe, Ngonda Saasa, Daniel Bridges, ZNPHI and ZGSC
hCoV-19/Zambia/ZMB-42861/2020	EPI_ISL_2803560	2020-08-11	Zambia	University of Zambia, School of Veterinary Medicine	UNZAVET and PATH	Mulenga Mwenda-Chimfwembe, Ngonda Saasa, Daniel Bridges, ZNPHI and ZGSC
hCoV-19/Zambia/ZMB-27361/2020	EPI_ISL_2803610	2020-10-08	Zambia	University of Zambia, School of Veterinary Medicine	UNZAVET and PATH	Mulenga Mwenda-Chimfwembe, Ngonda Saasa, Daniel Bridges, ZNPHI and ZGSC
hCoV-19/Zambia/ZMB-41305/2020	EPI_ISL_2803618	2020-08-01	Zambia	University of Zambia, School of Veterinary Medicine	UNZAVET and PATH	Mulenga Mwenda-Chimfwembe, Ngonda Saasa, Daniel Bridges, ZNPHI and ZGSC
hCoV-19/Zambia/ZMB-42986/2020	EPI_ISL_2803621	2020-08-11	Zambia	University of Zambia, School of Veterinary Medicine	UNZAVET and PATH	Mulenga Mwenda-Chimfwembe, Ngonda Saasa, Daniel Bridges, ZNPHI and ZGSC
hCoV-19/Zambia/ZMB-35031/2020	EPI_ISL_2803633	2020-07-14	Zambia	University of Zambia, School of Veterinary Medicine	UNZAVET and PATH	Mulenga Mwenda-Chimfwembe, Ngonda Saasa, Daniel Bridges, ZNPHI and ZGSC
hCoV-19/Zambia/ZMB-39435/2020	EPI_ISL_2803640	2020-07-31	Zambia	University of Zambia, School of Veterinary Medicine	UNZAVET and PATH	Mulenga Mwenda-Chimfwembe, Ngonda Saasa, Daniel Bridges, ZNPHI and ZGSC
hCoV-19/DRC/7325/2020	EPI_ISL_2982533	2020-05-02	Democratic Republic of the Congo	Viral Respiratory Lab, National Institute for Biomedical Research (INRB)	Pathogen Sequencing Lab, National Institute for Biomedical Research (INRB)	Placide Mbala-Kingebeni, Edith Nkwembe, Eddy Kinganda-Lusamaki, Amuri Aziza, Francisca Muyembe Mawete, Emmanuel Lokilo Lofiko, Catherine Pratt, Matthias Pauthner, Josh Quick, Allison Black, James Hadfield, Trevor Bedford, Ian Goodfellow, Andrew Rambaut, Nick Loman, Kristian Andersen, Michael Wiley, Steve Ahuka-Mundeke, Jean-Jacques Muyembe Tamfum
hCoV-19/BurkinaFaso/CV1718/2020	EPI_ISL_4255007	2020-06-30	Burkina Faso	Centre Hospitalier Universitaire de Tengandogo	Africa Centre for Excellence for Genomics of Infectious Diseases (ACEGID), Redeemer‚Äôs University	Olawoye, I.B., Oluniyi, P.E., Eromon, P.E., Oguzie, J.U., Kayode, A.T., Uwanibe, J.N., Ugwu, C.A., Akano, K.O., Ajogbasile, F.V., Abechi, P.S., Olumade, T.J., Nosamiefan, I., Folarin, O., Happi, C.T.
hCoV-19/BurkinaFaso/CV1719/2020	EPI_ISL_4255008	2020-06-30	Burkina Faso	Centre Hospitalier Universitaire de Tengandogo	Africa Centre for Excellence for Genomics of Infectious Diseases (ACEGID), Redeemer‚Äôs University	Olawoye, I.B., Oluniyi, P.E., Eromon, P.E., Oguzie, J.U., Kayode, A.T., Uwanibe, J.N., Ugwu, C.A., Akano, K.O., Ajogbasile, F.V., Abechi, P.S., Olumade, T.J., Nosamiefan, I., Folarin, O., Happi, C.T.
hCoV-19/Zambia/ZMB-19259/2020	EPI_ISL_4513518	2020-06-04	Zambia	University of Zambia, School of Veterinary Medicine	UNZAVET and PATH	Mulenga Mwenda-Chimfwembe, Ngonda Saasa, Daniel Bridges, ZNPHI and ZGSC
hCoV-19/Zambia/ZMB-34464/2020	EPI_ISL_4513525	2020-07-13	Zambia	University of Zambia, School of Veterinary Medicine	UNZAVET and PATH	Mulenga Mwenda-Chimfwembe, Ngonda Saasa, Daniel Bridges, ZNPHI and ZGSC
hCoV-19/Zambia/ZMBID_4419/2021	EPI_ISL_6814822	2021	Zambia	Right to care Zambia	Macha Research Trust	Muleya W, Mubemba B, Katowa B, Matoba J, Mupila Z, Kwenda G, Gill CJ, Simulundu E, Mwananyanda L
hCoV-19/Zambia/ZMBID_6168/2021	EPI_ISL_6832727	2021	Zambia	Right to care Zambia	Macha Research Trust	Muleya W, Mubemba B, Katowa B, Matoba J, Mupila Z, Kwenda G, Gill CJ, Simulundu E, Mwananyanda L
hCoV-19/Zambia/ZMBID_6188/2021	EPI_ISL_6832742	2021	Zambia	Right to care Zambia	Macha Research Trust	Muleya W, Mubemba B, Katowa B, Matoba J, Mupila Z, Kwenda G, Gill CJ, Simulundu E, Mwananyanda L
hCoV-19/Zambia/ZMBID_6221/2021	EPI_ISL_6832959	2021	Zambia	Right to care Zambia	Macha Research Trust	Muleya W, Mubemba B, Katowa B, Matoba J, Mupila Z, Kwenda G, Gill CJ, Simulundu E, Mwananyanda L
hCoV-19/Zambia/ZMBID_6417/2021	EPI_ISL_6833032	2021	Zambia	Right to care Zambia	Macha Research Trust	Muleya W, Mubemba B, Katowa B, Matoba J, Mupila Z, Kwenda G, Gill CJ, Simulundu E, Mwananyanda L
hCoV-19/Zambia/ZMBID_6439/2021	EPI_ISL_6833727	2021	Zambia	Right to care Zambia	Macha Research Trust	Muleya W, Mubemba B, Katowa B, Matoba J, Mupila Z, Kwenda G, Gill CJ, Simulundu E, Mwananyanda L
hCoV-19/Zambia/ZMBID_6470/2021	EPI_ISL_6835277	2021	Zambia	Right to care Zambia	Macha Research Trust	Muleya W, Mubemba B, Katowa B, Matoba J, Mupila Z, Kwenda G, Gill CJ, Simulundu E, Mwananyanda L
hCoV-19/Zambia/ZMB-34304/2020	EPI_ISL_977251	2020-07-12	Zambia	University of Zambia, School of Veterinary Medicine	UNZAVET and PATH	Mulenga Mwenda-Chimfwembe, Ngonda Saasa, Daniel Bridges
hCoV-19/Zambia/ZMB-35943/2020	EPI_ISL_977252	2020-07-17	Zambia	University of Zambia, School of Veterinary Medicine	UNZAVET and PATH	Mulenga Mwenda-Chimfwembe, Ngonda Saasa, Daniel Bridges
hCoV-19/Zambia/ZMB-33432/2020	EPI_ISL_977253	2020-07-06	Zambia	University of Zambia, School of Veterinary Medicine	UNZAVET and PATH	Mulenga Mwenda-Chimfwembe, Ngonda Saasa, Daniel Bridges
hCoV-19/Zambia/ZMB-37089/2020	EPI_ISL_977254	2020-07-28	Zambia	University of Zambia, School of Veterinary Medicine	UNZAVET and PATH	Mulenga Mwenda-Chimfwembe, Ngonda Saasa, Daniel Bridges
hCoV-19/Zambia/ZMB-42574/2020	EPI_ISL_977256	2020-08-05	Zambia	University of Zambia, School of Veterinary Medicine	UNZAVET and PATH	Mulenga Mwenda-Chimfwembe, Ngonda Saasa, Daniel Bridges
hCoV-19/Zambia/ZMB-34151/2020	EPI_ISL_977262	2020-07-12	Zambia	University of Zambia, School of Veterinary Medicine	UNZAVET and PATH	Mulenga Mwenda-Chimfwembe, Ngonda Saasa, Daniel Bridges
hCoV-19/Zambia/ZMB-35911/2020	EPI_ISL_977263	2020-07-19	Zambia	University of Zambia, School of Veterinary Medicine	UNZAVET and PATH	Mulenga Mwenda-Chimfwembe, Ngonda Saasa, Daniel Bridges
hCoV-19/Zambia/ZMB-35921/2020	EPI_ISL_977264	2020-07-19	Zambia	University of Zambia, School of Veterinary Medicine	UNZAVET and PATH	Mulenga Mwenda-Chimfwembe, Ngonda Saasa, Daniel Bridges
hCoV-19/Zambia/ZMB-35909/2020	EPI_ISL_977266	2020-07-19	Zambia	University of Zambia, School of Veterinary Medicine	UNZAVET and PATH	Mulenga Mwenda-Chimfwembe, Ngonda Saasa, Daniel Bridges
hCoV-19/Zambia/ZMB-35964/2020	EPI_ISL_977267	2020-07-17	Zambia	University of Zambia, School of Veterinary Medicine	UNZAVET and PATH	Mulenga Mwenda-Chimfwembe, Ngonda Saasa, Daniel Bridges
hCoV-19/Zambia/ZMB-34764/2020	EPI_ISL_977273	2020-07-14	Zambia	University of Zambia, School of Veterinary Medicine	UNZAVET and PATH	Mulenga Mwenda-Chimfwembe, Ngonda Saasa, Daniel Bridges
hCoV-19/Zambia/ZMB-35982/2020	EPI_ISL_977275	2020-07-19	Zambia	University of Zambia, School of Veterinary Medicine	UNZAVET and PATH	Mulenga Mwenda-Chimfwembe, Ngonda Saasa, Daniel Bridges
hCoV-19/Zambia/ZMB-33826/2020	EPI_ISL_977281	2020-07-07	Zambia	University of Zambia, School of Veterinary Medicine	UNZAVET and PATH	Mulenga Mwenda-Chimfwembe, Ngonda Saasa, Daniel Bridges
hCoV-19/Zambia/ZMB-35997/2020	EPI_ISL_977282	2020-07-19	Zambia	University of Zambia, School of Veterinary Medicine	UNZAVET and PATH	Mulenga Mwenda-Chimfwembe, Ngonda Saasa, Daniel Bridges
hCoV-19/Zambia/ZMB-42353/2020	EPI_ISL_977283	2020-08-06	Zambia	University of Zambia, School of Veterinary Medicine	UNZAVET and PATH	Mulenga Mwenda-Chimfwembe, Ngonda Saasa, Daniel Bridges
hCoV-19/Zambia/ZMB-34493/2020	EPI_ISL_977314	2020-07-07	Zambia	University of Zambia, School of Veterinary Medicine	UNZAVET and PATH	Mulenga Mwenda-Chimfwembe, Ngonda Saasa, Daniel Bridges
hCoV-19/Zambia/ZMB-35946/2020	EPI_ISL_977315	2020-07-17	Zambia	University of Zambia, School of Veterinary Medicine	UNZAVET and PATH	Mulenga Mwenda-Chimfwembe, Ngonda Saasa, Daniel Bridges
hCoV-19/Zambia/ZMB-35981/2020	EPI_ISL_977316	2020-07-19	Zambia	University of Zambia, School of Veterinary Medicine	UNZAVET and PATH	Mulenga Mwenda-Chimfwembe, Ngonda Saasa, Daniel Bridges
hCoV-19/Zambia/ZMB-35996/2020	EPI_ISL_977317	2020-07-19	Zambia	University of Zambia, School of Veterinary Medicine	UNZAVET and PATH	Mulenga Mwenda-Chimfwembe, Ngonda Saasa, Daniel Bridges
hCoV-19/Zambia/ZMB-36434/2020	EPI_ISL_977318	2020-07-28	Zambia	University of Zambia, School of Veterinary Medicine	UNZAVET and PATH	Mulenga Mwenda-Chimfwembe, Ngonda Saasa, Daniel Bridges
hCoV-19/Zambia/ZMB-37066/2020	EPI_ISL_977319	2020-07-28	Zambia	University of Zambia, School of Veterinary Medicine	UNZAVET and PATH	Mulenga Mwenda-Chimfwembe, Ngonda Saasa, Daniel Bridges
hCoV-19/Zambia/ZMB-37087/2020	EPI_ISL_977320	2020-07-28	Zambia	University of Zambia, School of Veterinary Medicine	UNZAVET and PATH	Mulenga Mwenda-Chimfwembe, Ngonda Saasa, Daniel Bridges
hCoV-19/Zambia/ZMB-42913/2020	EPI_ISL_977355	2020-08-12	Zambia	University of Zambia, School of Veterinary Medicine	UNZAVET and PATH	Mulenga Mwenda-Chimfwembe, Ngonda Saasa, Daniel Bridges
hCoV-19/Zambia/ZMB-24482/2020	EPI_ISL_977374	2020-06-04	Zambia	University of Zambia, School of Veterinary Medicine	UNZAVET and PATH	Mulenga Mwenda-Chimfwembe, Ngonda Saasa, Daniel Bridges
hCoV-19/Zambia/ZMB-24486/2020	EPI_ISL_977375	2020-06-04	Zambia	University of Zambia, School of Veterinary Medicine	UNZAVET and PATH	Mulenga Mwenda-Chimfwembe, Ngonda Saasa, Daniel Bridges
hCoV-19/Zambia/ZMB-24503/2020	EPI_ISL_977377	2020-06-04	Zambia	University of Zambia, School of Veterinary Medicine	UNZAVET and PATH	Mulenga Mwenda-Chimfwembe, Ngonda Saasa, Daniel Bridges
hCoV-19/Zambia/ZMB-24737/2020	EPI_ISL_977379	2020-06-11	Zambia	University of Zambia, School of Veterinary Medicine	UNZAVET and PATH	Mulenga Mwenda-Chimfwembe, Ngonda Saasa, Daniel Bridges
hCoV-19/Zambia/ZMB-25740/2020	EPI_ISL_977381	2020-06-15	Zambia	University of Zambia, School of Veterinary Medicine	UNZAVET and PATH	Mulenga Mwenda-Chimfwembe, Ngonda Saasa, Daniel Bridges
hCoV-19/Zambia/ZMB-32386/2020	EPI_ISL_977403	2020-07-03	Zambia	University of Zambia, School of Veterinary Medicine	UNZAVET and PATH	Mulenga Mwenda-Chimfwembe, Ngonda Saasa, Daniel Bridges
hCoV-19/Zambia/ZMB-34134/2020	EPI_ISL_977416	2020-07-12	Zambia	University of Zambia, School of Veterinary Medicine	UNZAVET and PATH	Mulenga Mwenda-Chimfwembe, Ngonda Saasa, Daniel Bridges
hCoV-19/Zambia/ZMB-34478/2020	EPI_ISL_977420	2020-07-13	Zambia	University of Zambia, School of Veterinary Medicine	UNZAVET and PATH	Mulenga Mwenda-Chimfwembe, Ngonda Saasa, Daniel Bridges
hCoV-19/Zambia/ZMB-37048/2020	EPI_ISL_977437	2020-07-21	Zambia	University of Zambia, School of Veterinary Medicine	UNZAVET and PATH	Mulenga Mwenda-Chimfwembe, Ngonda Saasa, Daniel Bridges
hCoV-19/Zambia/ZMB-37052/2020	EPI_ISL_977438	2020-07-21	Zambia	University of Zambia, School of Veterinary Medicine	UNZAVET and PATH	Mulenga Mwenda-Chimfwembe, Ngonda Saasa, Daniel Bridges
hCoV-19/Zambia/ZMB-37069/2020	EPI_ISL_977441	2020-07-28	Zambia	University of Zambia, School of Veterinary Medicine	UNZAVET and PATH	Mulenga Mwenda-Chimfwembe, Ngonda Saasa, Daniel Bridges
hCoV-19/Zambia/ZMB-37072/2020	EPI_ISL_977442	2020-07-28	Zambia	University of Zambia, School of Veterinary Medicine	UNZAVET and PATH	Mulenga Mwenda-Chimfwembe, Ngonda Saasa, Daniel Bridges
hCoV-19/Zambia/ZMB-37078/2020	EPI_ISL_977445	2020-07-21	Zambia	University of Zambia, School of Veterinary Medicine	UNZAVET and PATH	Mulenga Mwenda-Chimfwembe, Ngonda Saasa, Daniel Bridges
hCoV-19/Zambia/ZMB-37126/2020	EPI_ISL_977456	2020-07-21	Zambia	University of Zambia, School of Veterinary Medicine	UNZAVET and PATH	Mulenga Mwenda-Chimfwembe, Ngonda Saasa, Daniel Bridges
hCoV-19/Zambia/ZMB-37128/2020	EPI_ISL_977457	2020-07-21	Zambia	University of Zambia, School of Veterinary Medicine	UNZAVET and PATH	Mulenga Mwenda-Chimfwembe, Ngonda Saasa, Daniel Bridges
hCoV-19/Zambia/ZMB-42320/2020	EPI_ISL_977462	2020-08-06	Zambia	University of Zambia, School of Veterinary Medicine	UNZAVET and PATH	Mulenga Mwenda-Chimfwembe, Ngonda Saasa, Daniel Bridges
hCoV-19/Zambia/ZMB-44904/2020	EPI_ISL_2803318	2020-08-21	Zambia	University of Zambia, School of Veterinary Medicine	UNZAVET and PATH	Mulenga Mwenda-Chimfwembe, Ngonda Saasa, Daniel Bridges, ZNPHI and ZGSC
hCoV-19/Zambia/ZMB-35901/2020	EPI_ISL_2803438	2020-07-17	Zambia	University of Zambia, School of Veterinary Medicine	UNZAVET and PATH	Mulenga Mwenda-Chimfwembe, Ngonda Saasa, Daniel Bridges, ZNPHI and ZGSC
hCoV-19/Zambia/ZMB-44985/2020	EPI_ISL_2803468	2020-08-22	Zambia	University of Zambia, School of Veterinary Medicine	UNZAVET and PATH	Mulenga Mwenda-Chimfwembe, Ngonda Saasa, Daniel Bridges, ZNPHI and ZGSC
hCoV-19/Zambia/ZMB-44990/2020	EPI_ISL_2803469	2020-08-22	Zambia	University of Zambia, School of Veterinary Medicine	UNZAVET and PATH	Mulenga Mwenda-Chimfwembe, Ngonda Saasa, Daniel Bridges, ZNPHI and ZGSC
hCoV-19/Zambia/ZMB-39754/2020	EPI_ISL_2803502	2020-07-27	Zambia	University of Zambia, School of Veterinary Medicine	UNZAVET and PATH	Mulenga Mwenda-Chimfwembe, Ngonda Saasa, Daniel Bridges, ZNPHI and ZGSC
hCoV-19/Zambia/ZMB-39772/2020	EPI_ISL_2803505	2020-07-27	Zambia	University of Zambia, School of Veterinary Medicine	UNZAVET and PATH	Mulenga Mwenda-Chimfwembe, Ngonda Saasa, Daniel Bridges, ZNPHI and ZGSC
hCoV-19/Zambia/ZMB-39884/2020	EPI_ISL_2803532	2020-07-27	Zambia	University of Zambia, School of Veterinary Medicine	UNZAVET and PATH	Mulenga Mwenda-Chimfwembe, Ngonda Saasa, Daniel Bridges, ZNPHI and ZGSC
hCoV-19/Zambia/ZMB-39724/2020	EPI_ISL_2803537	2020-07-27	Zambia	University of Zambia, School of Veterinary Medicine	UNZAVET and PATH	Mulenga Mwenda-Chimfwembe, Ngonda Saasa, Daniel Bridges, ZNPHI and ZGSC
hCoV-19/Zambia/ZMB-39815/2020	EPI_ISL_2803539	2020-07-27	Zambia	University of Zambia, School of Veterinary Medicine	UNZAVET and PATH	Mulenga Mwenda-Chimfwembe, Ngonda Saasa, Daniel Bridges, ZNPHI and ZGSC
hCoV-19/Zambia/ZMB-39894/2020	EPI_ISL_2803544	2020-07-27	Zambia	University of Zambia, School of Veterinary Medicine	UNZAVET and PATH	Mulenga Mwenda-Chimfwembe, Ngonda Saasa, Daniel Bridges, ZNPHI and ZGSC
hCoV-19/Zambia/ZMB-40850/2020	EPI_ISL_2803553	2020-08-01	Zambia	University of Zambia, School of Veterinary Medicine	UNZAVET and PATH	Mulenga Mwenda-Chimfwembe, Ngonda Saasa, Daniel Bridges, ZNPHI and ZGSC
hCoV-19/Zambia/ZMB-40863/2020	EPI_ISL_2803556	2020-08-01	Zambia	University of Zambia, School of Veterinary Medicine	UNZAVET and PATH	Mulenga Mwenda-Chimfwembe, Ngonda Saasa, Daniel Bridges, ZNPHI and ZGSC
hCoV-19/Zambia/ZMB-39735/2020	EPI_ISL_2803611	2020-07-27	Zambia	University of Zambia, School of Veterinary Medicine	UNZAVET and PATH	Mulenga Mwenda-Chimfwembe, Ngonda Saasa, Daniel Bridges, ZNPHI and ZGSC
hCoV-19/Zambia/ZMB-43049/2020	EPI_ISL_2803619	2020-08-12	Zambia	University of Zambia, School of Veterinary Medicine	UNZAVET and PATH	Mulenga Mwenda-Chimfwembe, Ngonda Saasa, Daniel Bridges, ZNPHI and ZGSC
hCoV-19/Zambia/ZMB-43055/2020	EPI_ISL_2803620	2020-08-12	Zambia	University of Zambia, School of Veterinary Medicine	UNZAVET and PATH	Mulenga Mwenda-Chimfwembe, Ngonda Saasa, Daniel Bridges, ZNPHI and ZGSC
hCoV-19/Zambia/ZMB-32942/2020	EPI_ISL_2803625	2020-07-06	Zambia	University of Zambia, School of Veterinary Medicine	UNZAVET and PATH	Mulenga Mwenda-Chimfwembe, Ngonda Saasa, Daniel Bridges, ZNPHI and ZGSC
hCoV-19/Zambia/ZMB-34869/2020	EPI_ISL_4513519	2020-07-14	Zambia	University of Zambia, School of Veterinary Medicine	UNZAVET and PATH	Mulenga Mwenda-Chimfwembe, Ngonda Saasa, Daniel Bridges, ZNPHI and ZGSC
hCoV-19/Zambia/ZMB-34644/2020	EPI_ISL_4513520	2020-07-12	Zambia	University of Zambia, School of Veterinary Medicine	UNZAVET and PATH	Mulenga Mwenda-Chimfwembe, Ngonda Saasa, Daniel Bridges, ZNPHI and ZGSC
hCoV-19/Zambia/ZMBID_6761/2021	EPI_ISL_6840041	2021	Zambia	Right to care Zambia	Macha Research Trust	Muleya W, Mubemba B, Katowa B, Matoba J, Mupila Z, Kwenda G, Gill CJ, Simulundu E, Mwananyanda L
hCoV-19/Rwanda/NRLNAT2021/2020	EPI_ISL_960276	2020-08-21	Rwanda	Nucleic Acid Testing, National Reference Laboratory	GIGA Medical Genomics	Yvan Butera, Keith Durkin, Maria Artesi, Bouchra Boujemla, Robert Rutayisire, Patrick Tuyisenge, Esperence Umumararungu, S√©bastien Bontems, Marie-Pierre Hayette, Nathalie Renotte, Corinne Fasquelle, Swaibu Gatare, Jacob Souopgui, Sabin Nsanzimana, Vincent Bours, L√©on Mutesa
hCoV-19/Zambia/ZMB-37025/2020	EPI_ISL_977261	2020-07-21	Zambia	University of Zambia, School of Veterinary Medicine	UNZAVET and PATH	Mulenga Mwenda-Chimfwembe, Ngonda Saasa, Daniel Bridges
hCoV-19/Zambia/ZMB-33440/2020	EPI_ISL_977265	2020-07-06	Zambia	University of Zambia, School of Veterinary Medicine	UNZAVET and PATH	Mulenga Mwenda-Chimfwembe, Ngonda Saasa, Daniel Bridges
hCoV-19/Zambia/ZMB-42552/2020	EPI_ISL_977285	2020-08-05	Zambia	University of Zambia, School of Veterinary Medicine	UNZAVET and PATH	Mulenga Mwenda-Chimfwembe, Ngonda Saasa, Daniel Bridges
hCoV-19/Zambia/ZMB-41650/2020	EPI_ISL_977332	2020-08-06	Zambia	University of Zambia, School of Veterinary Medicine	UNZAVET and PATH	Mulenga Mwenda-Chimfwembe, Ngonda Saasa, Daniel Bridges
hCoV-19/Zambia/ZMB-24445/2020	EPI_ISL_977373	2020-06-04	Zambia	University of Zambia, School of Veterinary Medicine	UNZAVET and PATH	Mulenga Mwenda-Chimfwembe, Ngonda Saasa, Daniel Bridges
hCoV-19/Zambia/ZMB-24505/2020	EPI_ISL_977378	2020-06-04	Zambia	University of Zambia, School of Veterinary Medicine	UNZAVET and PATH	Mulenga Mwenda-Chimfwembe, Ngonda Saasa, Daniel Bridges
hCoV-19/Zambia/ZMB-33232/2020	EPI_ISL_977407	2020-07-06	Zambia	University of Zambia, School of Veterinary Medicine	UNZAVET and PATH	Mulenga Mwenda-Chimfwembe, Ngonda Saasa, Daniel Bridges
hCoV-19/Zambia/ZMB-33439/2020	EPI_ISL_977409	2020-07-06	Zambia	University of Zambia, School of Veterinary Medicine	UNZAVET and PATH	Mulenga Mwenda-Chimfwembe, Ngonda Saasa, Daniel Bridges
hCoV-19/Zambia/ZMB-35998/2020	EPI_ISL_977429	2020-07-19	Zambia	University of Zambia, School of Veterinary Medicine	UNZAVET and PATH	Mulenga Mwenda-Chimfwembe, Ngonda Saasa, Daniel Bridges
hCoV-19/Zambia/ZMB-37074/2020	EPI_ISL_977443	2020-07-28	Zambia	University of Zambia, School of Veterinary Medicine	UNZAVET and PATH	Mulenga Mwenda-Chimfwembe, Ngonda Saasa, Daniel Bridges
hCoV-19/Zambia/ZMB-42311/2020	EPI_ISL_977461	2020-08-06	Zambia	University of Zambia, School of Veterinary Medicine	UNZAVET and PATH	Mulenga Mwenda-Chimfwembe, Ngonda Saasa, Daniel Bridges
hCoV-19/Zambia/ZMB-36279/2020	EPI_ISL_2803335	2020-07-24	Zambia	University of Zambia, School of Veterinary Medicine	UNZAVET and PATH	Mulenga Mwenda-Chimfwembe, Ngonda Saasa, Daniel Bridges, ZNPHI and ZGSC
hCoV-19/Zambia/ZMB-40030/2020	EPI_ISL_2803342	2020-07-27	Zambia	University of Zambia, School of Veterinary Medicine	UNZAVET and PATH	Mulenga Mwenda-Chimfwembe, Ngonda Saasa, Daniel Bridges, ZNPHI and ZGSC
hCoV-19/Zambia/ZMB-40023/2020	EPI_ISL_2803397	2020-07-27	Zambia	University of Zambia, School of Veterinary Medicine	UNZAVET and PATH	Mulenga Mwenda-Chimfwembe, Ngonda Saasa, Daniel Bridges, ZNPHI and ZGSC
hCoV-19/Zambia/ZMB-40004/2020	EPI_ISL_2803399	2020-07-27	Zambia	University of Zambia, School of Veterinary Medicine	UNZAVET and PATH	Mulenga Mwenda-Chimfwembe, Ngonda Saasa, Daniel Bridges, ZNPHI and ZGSC
hCoV-19/Zambia/ZMB-40007/2020	EPI_ISL_2803400	2020-07-27	Zambia	University of Zambia, School of Veterinary Medicine	UNZAVET and PATH	Mulenga Mwenda-Chimfwembe, Ngonda Saasa, Daniel Bridges, ZNPHI and ZGSC
hCoV-19/Zambia/ZMB-40794/2020	EPI_ISL_2803410	2020-07-31	Zambia	University of Zambia, School of Veterinary Medicine	UNZAVET and PATH	Mulenga Mwenda-Chimfwembe, Ngonda Saasa, Daniel Bridges, ZNPHI and ZGSC
hCoV-19/Zambia/ZMB-40823/2020	EPI_ISL_2803419	2020-07-31	Zambia	University of Zambia, School of Veterinary Medicine	UNZAVET and PATH	Mulenga Mwenda-Chimfwembe, Ngonda Saasa, Daniel Bridges, ZNPHI and ZGSC
hCoV-19/Zambia/ZMB-45168/2020	EPI_ISL_2803431	2020-08-22	Zambia	University of Zambia, School of Veterinary Medicine	UNZAVET and PATH	Mulenga Mwenda-Chimfwembe, Ngonda Saasa, Daniel Bridges, ZNPHI and ZGSC
hCoV-19/Zambia/ZMB-45811/2020	EPI_ISL_2803439	2020-08-29	Zambia	University of Zambia, School of Veterinary Medicine	UNZAVET and PATH	Mulenga Mwenda-Chimfwembe, Ngonda Saasa, Daniel Bridges, ZNPHI and ZGSC
hCoV-19/Zambia/ZMB-38524/2020	EPI_ISL_2803462	2020-07-23	Zambia	University of Zambia, School of Veterinary Medicine	UNZAVET and PATH	Mulenga Mwenda-Chimfwembe, Ngonda Saasa, Daniel Bridges, ZNPHI and ZGSC
hCoV-19/Zambia/ZMB-41144/2020	EPI_ISL_2803477	2020-08-02	Zambia	University of Zambia, School of Veterinary Medicine	UNZAVET and PATH	Mulenga Mwenda-Chimfwembe, Ngonda Saasa, Daniel Bridges, ZNPHI and ZGSC
hCoV-19/Zambia/ZMB-43610/2020	EPI_ISL_2803489	2020-08-15	Zambia	University of Zambia, School of Veterinary Medicine	UNZAVET and PATH	Mulenga Mwenda-Chimfwembe, Ngonda Saasa, Daniel Bridges, ZNPHI and ZGSC
hCoV-19/Zambia/ZMB-39337/2020	EPI_ISL_2803495	2020-07-29	Zambia	University of Zambia, School of Veterinary Medicine	UNZAVET and PATH	Mulenga Mwenda-Chimfwembe, Ngonda Saasa, Daniel Bridges, ZNPHI and ZGSC
hCoV-19/Zambia/ZMB-39755/2020	EPI_ISL_2803503	2020-07-27	Zambia	University of Zambia, School of Veterinary Medicine	UNZAVET and PATH	Mulenga Mwenda-Chimfwembe, Ngonda Saasa, Daniel Bridges, ZNPHI and ZGSC
hCoV-19/Zambia/ZMB-40373/2020	EPI_ISL_2803508	2020-07-29	Zambia	University of Zambia, School of Veterinary Medicine	UNZAVET and PATH	Mulenga Mwenda-Chimfwembe, Ngonda Saasa, Daniel Bridges, ZNPHI and ZGSC
hCoV-19/Zambia/ZMB-45689/2020	EPI_ISL_2803525	2020-08-28	Zambia	University of Zambia, School of Veterinary Medicine	UNZAVET and PATH	Mulenga Mwenda-Chimfwembe, Ngonda Saasa, Daniel Bridges, ZNPHI and ZGSC
hCoV-19/Zambia/ZMB-45581/2020	EPI_ISL_2803529	2020-08-28	Zambia	University of Zambia, School of Veterinary Medicine	UNZAVET and PATH	Mulenga Mwenda-Chimfwembe, Ngonda Saasa, Daniel Bridges, ZNPHI and ZGSC
hCoV-19/Zambia/ZMB-39954/2020	EPI_ISL_2803548	2020-07-27	Zambia	University of Zambia, School of Veterinary Medicine	UNZAVET and PATH	Mulenga Mwenda-Chimfwembe, Ngonda Saasa, Daniel Bridges, ZNPHI and ZGSC
hCoV-19/Zambia/ZMB-39736/2020	EPI_ISL_2803612	2020-07-27	Zambia	University of Zambia, School of Veterinary Medicine	UNZAVET and PATH	Mulenga Mwenda-Chimfwembe, Ngonda Saasa, Daniel Bridges, ZNPHI and ZGSC
hCoV-19/Zambia/ZMB-40000/2020	EPI_ISL_2803613	2020-07-27	Zambia	University of Zambia, School of Veterinary Medicine	UNZAVET and PATH	Mulenga Mwenda-Chimfwembe, Ngonda Saasa, Daniel Bridges, ZNPHI and ZGSC
hCoV-19/Zambia/ZMB-39622/2020	EPI_ISL_2803643	2020-07-26	Zambia	University of Zambia, School of Veterinary Medicine	UNZAVET and PATH	Mulenga Mwenda-Chimfwembe, Ngonda Saasa, Daniel Bridges, ZNPHI and ZGSC
hCoV-19/Zambia/ZMB-42750/2020	EPI_ISL_2803649	2020-08-09	Zambia	University of Zambia, School of Veterinary Medicine	UNZAVET and PATH	Mulenga Mwenda-Chimfwembe, Ngonda Saasa, Daniel Bridges, ZNPHI and ZGSC
hCoV-19/Zambia/ZMBID_6145/2021	EPI_ISL_6832357	2021	Zambia	Right to care Zambia	Macha Research Trust	Muleya W, Mubemba B, Katowa B, Matoba J, Mupila Z, Kwenda G, Gill CJ, Simulundu E, Mwananyanda L
hCoV-19/Zambia/ZMB-42420/2020	EPI_ISL_977255	2020-08-07	Zambia	University of Zambia, School of Veterinary Medicine	UNZAVET and PATH	Mulenga Mwenda-Chimfwembe, Ngonda Saasa, Daniel Bridges
hCoV-19/Zambia/ZMB-37331/2020	EPI_ISL_977268	2020-07-28	Zambia	University of Zambia, School of Veterinary Medicine	UNZAVET and PATH	Mulenga Mwenda-Chimfwembe, Ngonda Saasa, Daniel Bridges
hCoV-19/Zambia/ZMB-37333/2020	EPI_ISL_977269	2020-07-28	Zambia	University of Zambia, School of Veterinary Medicine	UNZAVET and PATH	Mulenga Mwenda-Chimfwembe, Ngonda Saasa, Daniel Bridges
hCoV-19/Zambia/ZMB-32377/2020	EPI_ISL_977280	2020-07-03	Zambia	University of Zambia, School of Veterinary Medicine	UNZAVET and PATH	Mulenga Mwenda-Chimfwembe, Ngonda Saasa, Daniel Bridges
hCoV-19/Zambia/ZMB-31145/2020	EPI_ISL_977392	2020-06-28	Zambia	University of Zambia, School of Veterinary Medicine	UNZAVET and PATH	Mulenga Mwenda-Chimfwembe, Ngonda Saasa, Daniel Bridges
hCoV-19/Zambia/ZMB-31148/2020	EPI_ISL_977393	2020-07-03	Zambia	University of Zambia, School of Veterinary Medicine	UNZAVET and PATH	Mulenga Mwenda-Chimfwembe, Ngonda Saasa, Daniel Bridges
hCoV-19/Zambia/ZMB-34252/2020	EPI_ISL_977418	2020-07-12	Zambia	University of Zambia, School of Veterinary Medicine	UNZAVET and PATH	Mulenga Mwenda-Chimfwembe, Ngonda Saasa, Daniel Bridges
hCoV-19/Zambia/ZMB-34327/2020	EPI_ISL_977419	2020-07-13	Zambia	University of Zambia, School of Veterinary Medicine	UNZAVET and PATH	Mulenga Mwenda-Chimfwembe, Ngonda Saasa, Daniel Bridges
hCoV-19/Zambia/ZMB-34496/2020	EPI_ISL_977421	2020-10-27	Zambia	University of Zambia, School of Veterinary Medicine	UNZAVET and PATH	Mulenga Mwenda-Chimfwembe, Ngonda Saasa, Daniel Bridges
hCoV-19/Zambia/ZMB-35937/2020	EPI_ISL_977423	2020-07-17	Zambia	University of Zambia, School of Veterinary Medicine	UNZAVET and PATH	Mulenga Mwenda-Chimfwembe, Ngonda Saasa, Daniel Bridges
hCoV-19/Zambia/ZMB-35948/2020	EPI_ISL_977424	2020-07-17	Zambia	University of Zambia, School of Veterinary Medicine	UNZAVET and PATH	Mulenga Mwenda-Chimfwembe, Ngonda Saasa, Daniel Bridges
hCoV-19/Zambia/ZMB-35955/2020	EPI_ISL_977425	2020-07-17	Zambia	University of Zambia, School of Veterinary Medicine	UNZAVET and PATH	Mulenga Mwenda-Chimfwembe, Ngonda Saasa, Daniel Bridges
hCoV-19/Zambia/ZMB-36001/2020	EPI_ISL_977430	2020-07-19	Zambia	University of Zambia, School of Veterinary Medicine	UNZAVET and PATH	Mulenga Mwenda-Chimfwembe, Ngonda Saasa, Daniel Bridges
hCoV-19/Zambia/ZMB-37011/2020	EPI_ISL_977432	2020-07-21	Zambia	University of Zambia, School of Veterinary Medicine	UNZAVET and PATH	Mulenga Mwenda-Chimfwembe, Ngonda Saasa, Daniel Bridges
hCoV-19/Zambia/ZMB-37012/2020	EPI_ISL_977433	2020-07-21	Zambia	University of Zambia, School of Veterinary Medicine	UNZAVET and PATH	Mulenga Mwenda-Chimfwembe, Ngonda Saasa, Daniel Bridges
hCoV-19/Zambia/ZMB-37043/2020	EPI_ISL_977435	2020-07-21	Zambia	University of Zambia, School of Veterinary Medicine	UNZAVET and PATH	Mulenga Mwenda-Chimfwembe, Ngonda Saasa, Daniel Bridges
hCoV-19/Zambia/ZMB-37044/2020	EPI_ISL_977436	2020-07-21	Zambia	University of Zambia, School of Veterinary Medicine	UNZAVET and PATH	Mulenga Mwenda-Chimfwembe, Ngonda Saasa, Daniel Bridges
hCoV-19/Zambia/ZMB-37106/2020	EPI_ISL_977455	2020-07-21	Zambia	University of Zambia, School of Veterinary Medicine	UNZAVET and PATH	Mulenga Mwenda-Chimfwembe, Ngonda Saasa, Daniel Bridges
hCoV-19/Zambia/ZMB-41678/2020	EPI_ISL_977460	2020-08-06	Zambia	University of Zambia, School of Veterinary Medicine	UNZAVET and PATH	Mulenga Mwenda-Chimfwembe, Ngonda Saasa, Daniel Bridges
hCoV-19/Zambia/ZMB-42356/2020	EPI_ISL_977463	2020-08-06	Zambia	University of Zambia, School of Veterinary Medicine	UNZAVET and PATH	Mulenga Mwenda-Chimfwembe, Ngonda Saasa, Daniel Bridges
hCoV-19/Zambia/ZMB-42382/2020	EPI_ISL_977464	2020-08-06	Zambia	University of Zambia, School of Veterinary Medicine	UNZAVET and PATH	Mulenga Mwenda-Chimfwembe, Ngonda Saasa, Daniel Bridges
hCoV-19/Zambia/ZMB-42559/2020	EPI_ISL_977466	2020-08-05	Zambia	University of Zambia, School of Veterinary Medicine	UNZAVET and PATH	Mulenga Mwenda-Chimfwembe, Ngonda Saasa, Daniel Bridges
hCoV-19/Benin/459402/2021	EPI_ISL_4566929	2021-07-05	Benin	Laboratoire des Fi√®vres H√©morragiques Virales du Benin	Institut f√ºr Virologie - Institute of Virology - Charite	Anges Yadouleton, Anna-Lena Sander, Praise Adewumi, Edmilson F. de Oliveira Filho, Carine Tchibozo, Gildas Hounkanrin, Keke K. Ren√©, Dossou Ange, Rodrigue K. Kohoun, Ramalia Chabi Nari, Sourakatou Salifou, Raoul Saizonou, Clement G. Kakai, Sonia V. Bedi√©, Fattah Al Onifade, Michael Nagel, Melchior A. Jo√´l A√Øssi, Petas Akogbeto, Christian Drosten, Ben Wulf, Andres Moreira-Soto, Mamoudou Haroun…
hCoV-19/Guinea/Conakry_20896/2021	EPI_ISL_3988368	2021-04-26	Guinea	Institut Pasteur de Guin√©e	Institut Pateur de Dakar	Grayo Solene, Diagne Moussa Mo√Øse, Diallo Amadou, Dia Ndongo, Mbengue Safietou Sankhe, Ndiaye Ndack, Diop Mamadou, Maimouna Mbanne, Mohamed Kane, Loucoubar Cheikh, Tordo Noel, Faye Ousmane, Sall Amadou Alpha
hCoV-19/England/PHEC-S308S454/2021	EPI_ISL_3574476	2021-08-06	United Kingdom	Respiratory Virus Unit, Microbiology Services Colindale, Public Health England	COVID-19 Genomics UK (COG-UK) Consortium	PHE Covid Sequencing Team
hCoV-19/England/PHEC-T308T612/2021	EPI_ISL_3775880	2021-08-16	United Kingdom	Respiratory Virus Unit, Microbiology Services Colindale, Public Health England	COVID-19 Genomics UK (COG-UK) Consortium	PHE Covid Sequencing Team
hCoV-19/England/PHEC-T308TBC8/2021	EPI_ISL_3775955	2021-08-19	United Kingdom	Respiratory Virus Unit, Microbiology Services Colindale, Public Health England	COVID-19 Genomics UK (COG-UK) Consortium	PHE Covid Sequencing Team
hCoV-19/England/PHEC-T30AT0C7/2021	EPI_ISL_3775975	2021-08-16	United Kingdom	Respiratory Virus Unit, Microbiology Services Colindale, Public Health England	COVID-19 Genomics UK (COG-UK) Consortium	PHE Covid Sequencing Team
hCoV-19/England/PHEC-S308S24B/2021	EPI_ISL_3574445	2021-07-27	United Kingdom	Respiratory Virus Unit, Microbiology Services Colindale, Public Health England	COVID-19 Genomics UK (COG-UK) Consortium	PHE Covid Sequencing Team
hCoV-19/England/PHEC-T308T515/2021	EPI_ISL_3775867	2021-08-16	United Kingdom	Respiratory Virus Unit, Microbiology Services Colindale, Public Health England	COVID-19 Genomics UK (COG-UK) Consortium	PHE Covid Sequencing Team
hCoV-19/Italy/CAM-COLLI-COTUGNO-1A/2021	EPI_ISL_5303719	2021-09-28	Italy	Microbiologia e Virologia Cotugno	Microbiologia e Virologia Cotugno	Antonio Grimaldi,Patrizia Annunziata,Francesco Panariello,,Claudia Tiberio,Teresa Giuliano,Valentina Bouche,Federica Ferrentino, Ilaria Cavallaro, Martina Esposito,Chiara Colantuono,Lucio Di Filippo,Anna Manfredi,Marcello Salvi,Antonio Limone,Luigi Atripaldi,,Andrea Ballabio,Davide Cacchiarelli,Lorena Cardillo,Loredana Cozzolino,Maurizio Viscardi,Claudio de Martinis,Giovanna Fusco,Ester De Carlo,…
hCoV-19/Guinea/Conakry_20912/2021	EPI_ISL_3988370	2021-04-27	Guinea	Institut Pasteur de Guin√©e	Institut Pateur de Dakar	Grayo Solene, Diagne Moussa Mo√Øse, Diallo Amadou, Dia Ndongo, Mbengue Safietou Sankhe, Ndiaye Ndack, Diop Mamadou, Maimouna Mbanne, Mohamed Kane, Loucoubar Cheikh, Tordo Noel, Faye Ousmane, Sall Amadou Alpha
hCoV-19/Italy/CAM-COLLI-COTUGNO-9A/2021	EPI_ISL_5303702	2021-09-28	Italy	Microbiologia e Virologia Cotugno	Microbiologia e Virologia Cotugno	Antonio Grimaldi,Patrizia Annunziata,Francesco Panariello,,Claudia Tiberio,Teresa Giuliano,Valentina Bouche,Federica Ferrentino, Ilaria Cavallaro, Martina Esposito,Chiara Colantuono,Lucio Di Filippo,Anna Manfredi,Marcello Salvi,Antonio Limone,Luigi Atripaldi,,Andrea Ballabio,Davide Cacchiarelli,Lorena Cardillo,Loredana Cozzolino,Maurizio Viscardi,Claudio de Martinis,Giovanna Fusco,Ester De Carlo,…
hCoV-19/SouthAfrica/NICD-N12884/2021	EPI_ISL_3237036	2021-07-06	South Africa	University Pretoria	National Institute for Communicable Diseases of the National Health Laboratory Service	Amy Strydom, Adriano Mendes, Micheala Davids, Sim Mayaphi, Marietjie Venter, Amoako DG, Everatt J, Scheepers C, Mohale T, Ntuli N, Mahlangu B, Mnguni A, Ismail A, Bhiman JN
hCoV-19/England/PHEC-S308S427/2021	EPI_ISL_3574473	2021-08-06	United Kingdom	Respiratory Virus Unit, Microbiology Services Colindale, Public Health England	COVID-19 Genomics UK (COG-UK) Consortium	PHE Covid Sequencing Team
hCoV-19/England/PHEC-T30AT06D/2021	EPI_ISL_3775970	2021-08-19	United Kingdom	Respiratory Virus Unit, Microbiology Services Colindale, Public Health England	COVID-19 Genomics UK (COG-UK) Consortium	PHE Covid Sequencing Team
hCoV-19/Nigeria/BCVL-21182/2021	EPI_ISL_4026322	2021-01-22	Nigeria	Biorepository and Clinical Virology Laboratory	Northwestern University - Center for Pathogen Genomics and Microbial Evolution	Ramon Lorenzo-Redondo, Adeola A. Fowotade, Ewean C. Omoruyi, Johnson A. Adeniji, Lacy M. Simons, Judd F. Hultquist, Babafemi O. Taiwo, Olubusuyi M. Adewumi, Egon A. Ozer
hCoV-19/Nigeria/BCVL-23446/2021	EPI_ISL_4026461	2021-02-09	Nigeria	Biorepository and Clinical Virology Laboratory	Northwestern University - Center for Pathogen Genomics and Microbial Evolution	Ramon Lorenzo-Redondo, Adeola A. Fowotade, Ewean C. Omoruyi, Johnson A. Adeniji, Lacy M. Simons, Judd F. Hultquist, Babafemi O. Taiwo, Olubusuyi M. Adewumi, Egon A. Ozer
hCoV-19/Ghana/WACCBIP-GS1124/2021	EPI_ISL_3869490	2021-06-30	Ghana	WACCBIP, University of Ghana, Accra, Ghana	WACCBIP, University of Ghana, Volta Road, Legon-Accra, Ghana	Collins M. Morang'a, Joyce M. Ngoi, Dominic S. Y. Amuzu, Vincent Appiah, Evelyn B. Quansah, Samirah Saiid, Bright K. Yemi, Israel Osei-Wusu, Deborah N. A. Mettle, Philip M. Soglo, Violette V. M‚Äôcormack, Paul Owusu-Oduro, Samuel Armoo, Oliver Commey, Sylvester Dassah, Victor Asoala, Richard Odame Phillips, Michael Owusu, Frederick M. Tei-Maya, Joe K. Mutungi, Nicaise T. Ndam, William K. Ampofo, …
hCoV-19/Benin/NMIMR-351351/2021	EPI_ISL_7139680	2021-03-26	Benin	National Reference Laboratory, Laboratories Department, Cotonou, Benin	Noguchi Memorial Institute for Medical Research, University of Ghana, Legon, Ghana	Rene K. Keke, Anges W. Yadouleton, Quaneeta Mohktar, Hilda Opoku Frempong, Ange D. Dossou, Keren O. Attiku, Joyce Appiah-Kubi, Benjamin I.B. Hounkpatin, Bright Adu
hCoV-19/Mauritius/N4603/2021	EPI_ISL_1827634	2021-03-12	Mauritius	Virology Department, Victoria Hospital, Plaine-Wilhems, Mauritius	National Institute for Communicable Diseases of the National Health Laboratory Service	Ramuth M, Manraj SS, Sonoo J, Baboo SB, Amoako DG, Mohale T, Ntuli N, Mahlangu B, Allam M, Ismail A, Bhiman JN
hCoV-19/Mauritius/N4605/2021	EPI_ISL_1827636	2021-03-12	Mauritius	Virology Department, Victoria Hospital, Plaine-Wilhems, Mauritius	National Institute for Communicable Diseases of the National Health Laboratory Service	Ramuth M, Manraj SS, Sonoo J, Baboo SB, Amoako DG, Mohale T, Ntuli N, Mahlangu B, Allam M, Ismail A, Bhiman JN
hCoV-19/Mauritius/N4606/2021	EPI_ISL_1827637	2021-03-12	Mauritius	Virology Department, Victoria Hospital, Plaine-Wilhems, Mauritius	National Institute for Communicable Diseases of the National Health Laboratory Service	Ramuth M, Manraj SS, Sonoo J, Baboo SB, Amoako DG, Mohale T, Ntuli N, Mahlangu B, Allam M, Ismail A, Bhiman JN
hCoV-19/Mauritius/N4607/2021	EPI_ISL_1827638	2021-03-12	Mauritius	Virology Department, Victoria Hospital, Plaine-Wilhems, Mauritius	National Institute for Communicable Diseases of the National Health Laboratory Service	Ramuth M, Manraj SS, Sonoo J, Baboo SB, Amoako DG, Mohale T, Ntuli N, Mahlangu B, Allam M, Ismail A, Bhiman JN
hCoV-19/Mauritius/N4608/2021	EPI_ISL_1827639	2021-03-12	Mauritius	Virology Department, Victoria Hospital, Plaine-Wilhems, Mauritius	National Institute for Communicable Diseases of the National Health Laboratory Service	Ramuth M, Manraj SS, Sonoo J, Baboo SB, Amoako DG, Mohale T, Ntuli N, Mahlangu B, Allam M, Ismail A, Bhiman JN
hCoV-19/Mauritius/N4609/2021	EPI_ISL_1827640	2021-03-12	Mauritius	Virology Department, Victoria Hospital, Plaine-Wilhems, Mauritius	National Institute for Communicable Diseases of the National Health Laboratory Service	Ramuth M, Manraj SS, Sonoo J, Baboo SB, Amoako DG, Mohale T, Ntuli N, Mahlangu B, Allam M, Ismail A, Bhiman JN
hCoV-19/Mauritius/N4612/2021	EPI_ISL_1827641	2021-03-12	Mauritius	Virology Department, Victoria Hospital, Plaine-Wilhems, Mauritius	National Institute for Communicable Diseases of the National Health Laboratory Service	Ramuth M, Manraj SS, Sonoo J, Baboo SB, Amoako DG, Mohale T, Ntuli N, Mahlangu B, Allam M, Ismail A, Bhiman JN
hCoV-19/Mauritius/N4615/2021	EPI_ISL_1827642	2021-03-12	Mauritius	Virology Department, Victoria Hospital, Plaine-Wilhems, Mauritius	National Institute for Communicable Diseases of the National Health Laboratory Service	Ramuth M, Manraj SS, Sonoo J, Baboo SB, Amoako DG, Mohale T, Ntuli N, Mahlangu B, Allam M, Ismail A, Bhiman JN
hCoV-19/Mauritius/N4616/2021	EPI_ISL_1827643	2021-03-12	Mauritius	Virology Department, Victoria Hospital, Plaine-Wilhems, Mauritius	National Institute for Communicable Diseases of the National Health Laboratory Service	Ramuth M, Manraj SS, Sonoo J, Baboo SB, Amoako DG, Mohale T, Ntuli N, Mahlangu B, Allam M, Ismail A, Bhiman JN
hCoV-19/Mauritius/N4621/2021	EPI_ISL_1827645	2021-03-12	Mauritius	Virology Department, Victoria Hospital, Plaine-Wilhems, Mauritius	National Institute for Communicable Diseases of the National Health Laboratory Service	Ramuth M, Manraj SS, Sonoo J, Baboo SB, Amoako DG, Mohale T, Ntuli N, Mahlangu B, Allam M, Ismail A, Bhiman JN
hCoV-19/Mauritius/N4623/2021	EPI_ISL_1827646	2021-03-12	Mauritius	Virology Department, Victoria Hospital, Plaine-Wilhems, Mauritius	National Institute for Communicable Diseases of the National Health Laboratory Service	Ramuth M, Manraj SS, Sonoo J, Baboo SB, Amoako DG, Mohale T, Ntuli N, Mahlangu B, Allam M, Ismail A, Bhiman JN
hCoV-19/Mauritius/N4624/2021	EPI_ISL_1827647	2021-03-12	Mauritius	Virology Department, Victoria Hospital, Plaine-Wilhems, Mauritius	National Institute for Communicable Diseases of the National Health Laboratory Service	Ramuth M, Manraj SS, Sonoo J, Baboo SB, Amoako DG, Mohale T, Ntuli N, Mahlangu B, Allam M, Ismail A, Bhiman JN
hCoV-19/Mauritius/N4625/2021	EPI_ISL_1827648	2021-03-12	Mauritius	Virology Department, Victoria Hospital, Plaine-Wilhems, Mauritius	National Institute for Communicable Diseases of the National Health Laboratory Service	Ramuth M, Manraj SS, Sonoo J, Baboo SB, Amoako DG, Mohale T, Ntuli N, Mahlangu B, Allam M, Ismail A, Bhiman JN
hCoV-19/Mauritius/N4626/2021	EPI_ISL_1827649	2021-03-12	Mauritius	Virology Department, Victoria Hospital, Plaine-Wilhems, Mauritius	National Institute for Communicable Diseases of the National Health Laboratory Service	Ramuth M, Manraj SS, Sonoo J, Baboo SB, Amoako DG, Mohale T, Ntuli N, Mahlangu B, Allam M, Ismail A, Bhiman JN
hCoV-19/Mauritius/N4629/2021	EPI_ISL_1827650	2021-03-12	Mauritius	Virology Department, Victoria Hospital, Plaine-Wilhems, Mauritius	National Institute for Communicable Diseases of the National Health Laboratory Service	Ramuth M, Manraj SS, Sonoo J, Baboo SB, Amoako DG, Mohale T, Ntuli N, Mahlangu B, Allam M, Ismail A, Bhiman JN
hCoV-19/Mauritius/N4630/2021	EPI_ISL_1827651	2021-03-12	Mauritius	Virology Department, Victoria Hospital, Plaine-Wilhems, Mauritius	National Institute for Communicable Diseases of the National Health Laboratory Service	Ramuth M, Manraj SS, Sonoo J, Baboo SB, Amoako DG, Mohale T, Ntuli N, Mahlangu B, Allam M, Ismail A, Bhiman JN
hCoV-19/Mauritius/N4635/2021	EPI_ISL_1827654	2021-03-12	Mauritius	Virology Department, Victoria Hospital, Plaine-Wilhems, Mauritius	National Institute for Communicable Diseases of the National Health Laboratory Service	Ramuth M, Manraj SS, Sonoo J, Baboo SB, Amoako DG, Mohale T, Ntuli N, Mahlangu B, Allam M, Ismail A, Bhiman JN
hCoV-19/Mauritius/N4636/2021	EPI_ISL_1827655	2021-03-12	Mauritius	Virology Department, Victoria Hospital, Plaine-Wilhems, Mauritius	National Institute for Communicable Diseases of the National Health Laboratory Service	Ramuth M, Manraj SS, Sonoo J, Baboo SB, Amoako DG, Mohale T, Ntuli N, Mahlangu B, Allam M, Ismail A, Bhiman JN
hCoV-19/Mauritius/N4637/2021	EPI_ISL_1827656	2021-03-12	Mauritius	Virology Department, Victoria Hospital, Plaine-Wilhems, Mauritius	National Institute for Communicable Diseases of the National Health Laboratory Service	Ramuth M, Manraj SS, Sonoo J, Baboo SB, Amoako DG, Mohale T, Ntuli N, Mahlangu B, Allam M, Ismail A, Bhiman JN
hCoV-19/Mauritius/N4639/2021	EPI_ISL_1827658	2021-03-12	Mauritius	Virology Department, Victoria Hospital, Plaine-Wilhems, Mauritius	National Institute for Communicable Diseases of the National Health Laboratory Service	Ramuth M, Manraj SS, Sonoo J, Baboo SB, Amoako DG, Mohale T, Ntuli N, Mahlangu B, Allam M, Ismail A, Bhiman JN
hCoV-19/Mauritius/N4642/2021	EPI_ISL_1827660	2021-03-12	Mauritius	Virology Department, Victoria Hospital, Plaine-Wilhems, Mauritius	National Institute for Communicable Diseases of the National Health Laboratory Service	Ramuth M, Manraj SS, Sonoo J, Baboo SB, Amoako DG, Mohale T, Ntuli N, Mahlangu B, Allam M, Ismail A, Bhiman JN
hCoV-19/Mauritius/N4647/2021	EPI_ISL_1827664	2021-03-12	Mauritius	Virology Department, Victoria Hospital, Plaine-Wilhems, Mauritius	National Institute for Communicable Diseases of the National Health Laboratory Service	Ramuth M, Manraj SS, Sonoo J, Baboo SB, Amoako DG, Mohale T, Ntuli N, Mahlangu B, Allam M, Ismail A, Bhiman JN
hCoV-19/Mauritius/N4648/2021	EPI_ISL_1827665	2021-03-12	Mauritius	Virology Department, Victoria Hospital, Plaine-Wilhems, Mauritius	National Institute for Communicable Diseases of the National Health Laboratory Service	Ramuth M, Manraj SS, Sonoo J, Baboo SB, Amoako DG, Mohale T, Ntuli N, Mahlangu B, Allam M, Ismail A, Bhiman JN
hCoV-19/Mauritius/N4650/2021	EPI_ISL_1827666	2021-03-12	Mauritius	Virology Department, Victoria Hospital, Plaine-Wilhems, Mauritius	National Institute for Communicable Diseases of the National Health Laboratory Service	Ramuth M, Manraj SS, Sonoo J, Baboo SB, Amoako DG, Mohale T, Ntuli N, Mahlangu B, Allam M, Ismail A, Bhiman JN
hCoV-19/Mauritius/N4651/2021	EPI_ISL_1827667	2021-03-12	Mauritius	Virology Department, Victoria Hospital, Plaine-Wilhems, Mauritius	National Institute for Communicable Diseases of the National Health Laboratory Service	Ramuth M, Manraj SS, Sonoo J, Baboo SB, Amoako DG, Mohale T, Ntuli N, Mahlangu B, Allam M, Ismail A, Bhiman JN
hCoV-19/Mauritius/N4652/2021	EPI_ISL_1827668	2021-03-12	Mauritius	Virology Department, Victoria Hospital, Plaine-Wilhems, Mauritius	National Institute for Communicable Diseases of the National Health Laboratory Service	Ramuth M, Manraj SS, Sonoo J, Baboo SB, Amoako DG, Mohale T, Ntuli N, Mahlangu B, Allam M, Ismail A, Bhiman JN
hCoV-19/Mauritius/N4654/2021	EPI_ISL_1827669	2021-03-12	Mauritius	Virology Department, Victoria Hospital, Plaine-Wilhems, Mauritius	National Institute for Communicable Diseases of the National Health Laboratory Service	Ramuth M, Manraj SS, Sonoo J, Baboo SB, Amoako DG, Mohale T, Ntuli N, Mahlangu B, Allam M, Ismail A, Bhiman JN
hCoV-19/Mauritius/N4655/2021	EPI_ISL_1827670	2021-03-12	Mauritius	Virology Department, Victoria Hospital, Plaine-Wilhems, Mauritius	National Institute for Communicable Diseases of the National Health Laboratory Service	Ramuth M, Manraj SS, Sonoo J, Baboo SB, Amoako DG, Mohale T, Ntuli N, Mahlangu B, Allam M, Ismail A, Bhiman JN
hCoV-19/Mauritius/N4657/2021	EPI_ISL_1827672	2021-03-12	Mauritius	Virology Department, Victoria Hospital, Plaine-Wilhems, Mauritius	National Institute for Communicable Diseases of the National Health Laboratory Service	Ramuth M, Manraj SS, Sonoo J, Baboo SB, Amoako DG, Mohale T, Ntuli N, Mahlangu B, Allam M, Ismail A, Bhiman JN
hCoV-19/Mauritius/N4659/2021	EPI_ISL_1827674	2021-03-12	Mauritius	Virology Department, Victoria Hospital, Plaine-Wilhems, Mauritius	National Institute for Communicable Diseases of the National Health Laboratory Service	Ramuth M, Manraj SS, Sonoo J, Baboo SB, Amoako DG, Mohale T, Ntuli N, Mahlangu B, Allam M, Ismail A, Bhiman JN
hCoV-19/Mauritius/N4663/2021	EPI_ISL_1827675	2021-03-12	Mauritius	Virology Department, Victoria Hospital, Plaine-Wilhems, Mauritius	National Institute for Communicable Diseases of the National Health Laboratory Service	Ramuth M, Manraj SS, Sonoo J, Baboo SB, Amoako DG, Mohale T, Ntuli N, Mahlangu B, Allam M, Ismail A, Bhiman JN
hCoV-19/Mauritius/N4664/2021	EPI_ISL_1827676	2021-03-12	Mauritius	Virology Department, Victoria Hospital, Plaine-Wilhems, Mauritius	National Institute for Communicable Diseases of the National Health Laboratory Service	Ramuth M, Manraj SS, Sonoo J, Baboo SB, Amoako DG, Mohale T, Ntuli N, Mahlangu B, Allam M, Ismail A, Bhiman JN
hCoV-19/Mauritius/N4667/2021	EPI_ISL_1827677	2021-03-12	Mauritius	Virology Department, Victoria Hospital, Plaine-Wilhems, Mauritius	National Institute for Communicable Diseases of the National Health Laboratory Service	Ramuth M, Manraj SS, Sonoo J, Baboo SB, Amoako DG, Mohale T, Ntuli N, Mahlangu B, Allam M, Ismail A, Bhiman JN
hCoV-19/Mauritius/N4668/2021	EPI_ISL_1827678	2021-03-12	Mauritius	Virology Department, Victoria Hospital, Plaine-Wilhems, Mauritius	National Institute for Communicable Diseases of the National Health Laboratory Service	Ramuth M, Manraj SS, Sonoo J, Baboo SB, Amoako DG, Mohale T, Ntuli N, Mahlangu B, Allam M, Ismail A, Bhiman JN
hCoV-19/Mauritius/N4669/2021	EPI_ISL_1827679	2021-03-13	Mauritius	Virology Department, Victoria Hospital, Plaine-Wilhems, Mauritius	National Institute for Communicable Diseases of the National Health Laboratory Service	Ramuth M, Manraj SS, Sonoo J, Baboo SB, Amoako DG, Mohale T, Ntuli N, Mahlangu B, Allam M, Ismail A, Bhiman JN
hCoV-19/Mauritius/N4671/2021	EPI_ISL_1827680	2021-03-13	Mauritius	Virology Department, Victoria Hospital, Plaine-Wilhems, Mauritius	National Institute for Communicable Diseases of the National Health Laboratory Service	Ramuth M, Manraj SS, Sonoo J, Baboo SB, Amoako DG, Mohale T, Ntuli N, Mahlangu B, Allam M, Ismail A, Bhiman JN
hCoV-19/Mauritius/N4672/2021	EPI_ISL_1827681	2021-03-13	Mauritius	Virology Department, Victoria Hospital, Plaine-Wilhems, Mauritius	National Institute for Communicable Diseases of the National Health Laboratory Service	Ramuth M, Manraj SS, Sonoo J, Baboo SB, Amoako DG, Mohale T, Ntuli N, Mahlangu B, Allam M, Ismail A, Bhiman JN
hCoV-19/Mauritius/N4676/2021	EPI_ISL_1827682	2021-03-13	Mauritius	Virology Department, Victoria Hospital, Plaine-Wilhems, Mauritius	National Institute for Communicable Diseases of the National Health Laboratory Service	Ramuth M, Manraj SS, Sonoo J, Baboo SB, Amoako DG, Mohale T, Ntuli N, Mahlangu B, Allam M, Ismail A, Bhiman JN
hCoV-19/Mauritius/N4677/2021	EPI_ISL_1827683	2021-03-13	Mauritius	Virology Department, Victoria Hospital, Plaine-Wilhems, Mauritius	National Institute for Communicable Diseases of the National Health Laboratory Service	Ramuth M, Manraj SS, Sonoo J, Baboo SB, Amoako DG, Mohale T, Ntuli N, Mahlangu B, Allam M, Ismail A, Bhiman JN
hCoV-19/Mauritius/N4682/2021	EPI_ISL_1827687	2021-03-13	Mauritius	Virology Department, Victoria Hospital, Plaine-Wilhems, Mauritius	National Institute for Communicable Diseases of the National Health Laboratory Service	Ramuth M, Manraj SS, Sonoo J, Baboo SB, Amoako DG, Mohale T, Ntuli N, Mahlangu B, Allam M, Ismail A, Bhiman JN
hCoV-19/Mauritius/N4684/2021	EPI_ISL_1827688	2021-03-13	Mauritius	Virology Department, Victoria Hospital, Plaine-Wilhems, Mauritius	National Institute for Communicable Diseases of the National Health Laboratory Service	Ramuth M, Manraj SS, Sonoo J, Baboo SB, Amoako DG, Mohale T, Ntuli N, Mahlangu B, Allam M, Ismail A, Bhiman JN
hCoV-19/Mauritius/N4685/2021	EPI_ISL_1827689	2021-03-13	Mauritius	Virology Department, Victoria Hospital, Plaine-Wilhems, Mauritius	National Institute for Communicable Diseases of the National Health Laboratory Service	Ramuth M, Manraj SS, Sonoo J, Baboo SB, Amoako DG, Mohale T, Ntuli N, Mahlangu B, Allam M, Ismail A, Bhiman JN
hCoV-19/Mauritius/N4687/2021	EPI_ISL_1827690	2021-03-13	Mauritius	Virology Department, Victoria Hospital, Plaine-Wilhems, Mauritius	National Institute for Communicable Diseases of the National Health Laboratory Service	Ramuth M, Manraj SS, Sonoo J, Baboo SB, Amoako DG, Mohale T, Ntuli N, Mahlangu B, Allam M, Ismail A, Bhiman JN
hCoV-19/Mauritius/N4688/2021	EPI_ISL_1827691	2021-03-13	Mauritius	Virology Department, Victoria Hospital, Plaine-Wilhems, Mauritius	National Institute for Communicable Diseases of the National Health Laboratory Service	Ramuth M, Manraj SS, Sonoo J, Baboo SB, Amoako DG, Mohale T, Ntuli N, Mahlangu B, Allam M, Ismail A, Bhiman JN
hCoV-19/Mauritius/N4694/2021	EPI_ISL_1827695	2021-03-14	Mauritius	Virology Department, Victoria Hospital, Plaine-Wilhems, Mauritius	National Institute for Communicable Diseases of the National Health Laboratory Service	Ramuth M, Manraj SS, Sonoo J, Baboo SB, Amoako DG, Mohale T, Ntuli N, Mahlangu B, Allam M, Ismail A, Bhiman JN
hCoV-19/Mauritius/N4695/2021	EPI_ISL_1827696	2021-03-14	Mauritius	Virology Department, Victoria Hospital, Plaine-Wilhems, Mauritius	National Institute for Communicable Diseases of the National Health Laboratory Service	Ramuth M, Manraj SS, Sonoo J, Baboo SB, Amoako DG, Mohale T, Ntuli N, Mahlangu B, Allam M, Ismail A, Bhiman JN
hCoV-19/Mauritius/N4696/2021	EPI_ISL_1827697	2021-03-14	Mauritius	Virology Department, Victoria Hospital, Plaine-Wilhems, Mauritius	National Institute for Communicable Diseases of the National Health Laboratory Service	Ramuth M, Manraj SS, Sonoo J, Baboo SB, Amoako DG, Mohale T, Ntuli N, Mahlangu B, Allam M, Ismail A, Bhiman JN
hCoV-19/SouthAfrica/NICD-N4364/2021	EPI_ISL_1914898	2021-01-06	South Africa	National Institute for Communicable Diseases,National Health Laboratory Services, Gauteng, South Africa	National Institute for Communicable Diseases of the National Health Laboratory Service	Amoako DG, Scheepers C, Mohale T, Ntuli N, Mahlangu B, Ismail A, Bhiman JN
hCoV-19/Mauritius/N4243/2021	EPI_ISL_2285168	2021-03-06	Mauritius	Central Health Laboratory	National Institute for Communicable Diseases of the National Health Laboratory Service	Ramuth M, Manraj SS, Sonoo J, Baboo SB, Amoako DG, Mohale T, Ntuli N, Mahlangu B, Allam M, Ismail A, Bhiman JN
hCoV-19/Mauritius/N4244/2021	EPI_ISL_2285169	2021-03-06	Mauritius	Central Health Laboratory	National Institute for Communicable Diseases of the National Health Laboratory Service	Ramuth M, Manraj SS, Sonoo J, Baboo SB, Amoako DG, Mohale T, Ntuli N, Mahlangu B, Allam M, Ismail A, Bhiman JN
hCoV-19/Mauritius/N4245/2021	EPI_ISL_2285170	2021-03-06	Mauritius	Central Health Laboratory	National Institute for Communicable Diseases of the National Health Laboratory Service	Ramuth M, Manraj SS, Sonoo J, Baboo SB, Amoako DG, Mohale T, Ntuli N, Mahlangu B, Allam M, Ismail A, Bhiman JN
hCoV-19/Mauritius/N4247/2021	EPI_ISL_2285172	2021-03-07	Mauritius	Central Health Laboratory	National Institute for Communicable Diseases of the National Health Laboratory Service	Ramuth M, Manraj SS, Sonoo J, Baboo SB, Amoako DG, Mohale T, Ntuli N, Mahlangu B, Allam M, Ismail A, Bhiman JN
hCoV-19/Mauritius/N4248/2021	EPI_ISL_2285173	2021-03-07	Mauritius	Central Health Laboratory	National Institute for Communicable Diseases of the National Health Laboratory Service	Ramuth M, Manraj SS, Sonoo J, Baboo SB, Amoako DG, Mohale T, Ntuli N, Mahlangu B, Allam M, Ismail A, Bhiman JN
hCoV-19/Mauritius/N4249/2021	EPI_ISL_2285174	2021-03-07	Mauritius	Central Health Laboratory	National Institute for Communicable Diseases of the National Health Laboratory Service	Ramuth M, Manraj SS, Sonoo J, Baboo SB, Amoako DG, Mohale T, Ntuli N, Mahlangu B, Allam M, Ismail A, Bhiman JN
hCoV-19/Mauritius/N4250/2021	EPI_ISL_2285175	2021-03-07	Mauritius	Central Health Laboratory	National Institute for Communicable Diseases of the National Health Laboratory Service	Ramuth M, Manraj SS, Sonoo J, Baboo SB, Amoako DG, Mohale T, Ntuli N, Mahlangu B, Allam M, Ismail A, Bhiman JN
hCoV-19/Mauritius/N4251/2021	EPI_ISL_2285176	2021-03-08	Mauritius	Central Health Laboratory	National Institute for Communicable Diseases of the National Health Laboratory Service	Ramuth M, Manraj SS, Sonoo J, Baboo SB, Amoako DG, Mohale T, Ntuli N, Mahlangu B, Allam M, Ismail A, Bhiman JN
hCoV-19/Mauritius/N4253/2021	EPI_ISL_2285178	2021-03-10	Mauritius	Central Health Laboratory	National Institute for Communicable Diseases of the National Health Laboratory Service	Ramuth M, Manraj SS, Sonoo J, Baboo SB, Amoako DG, Mohale T, Ntuli N, Mahlangu B, Allam M, Ismail A, Bhiman JN
hCoV-19/Mauritius/N4255/2021	EPI_ISL_2285180	2021-03-10	Mauritius	Central Health Laboratory	National Institute for Communicable Diseases of the National Health Laboratory Service	Ramuth M, Manraj SS, Sonoo J, Baboo SB, Amoako DG, Mohale T, Ntuli N, Mahlangu B, Allam M, Ismail A, Bhiman JN
hCoV-19/Mauritius/N4256/2021	EPI_ISL_2285181	2021-03-10	Mauritius	Central Health Laboratory	National Institute for Communicable Diseases of the National Health Laboratory Service	Ramuth M, Manraj SS, Sonoo J, Baboo SB, Amoako DG, Mohale T, Ntuli N, Mahlangu B, Allam M, Ismail A, Bhiman JN
hCoV-19/Mauritius/N4257/2021	EPI_ISL_2285182	2021-03-10	Mauritius	Central Health Laboratory	National Institute for Communicable Diseases of the National Health Laboratory Service	Ramuth M, Manraj SS, Sonoo J, Baboo SB, Amoako DG, Mohale T, Ntuli N, Mahlangu B, Allam M, Ismail A, Bhiman JN
hCoV-19/Mauritius/N4260/2021	EPI_ISL_2285184	2021-03-10	Mauritius	Central Health Laboratory	National Institute for Communicable Diseases of the National Health Laboratory Service	Ramuth M, Manraj SS, Sonoo J, Baboo SB, Amoako DG, Mohale T, Ntuli N, Mahlangu B, Allam M, Ismail A, Bhiman JN
hCoV-19/Mauritius/N4261/2021	EPI_ISL_2285185	2021-03-10	Mauritius	Central Health Laboratory	National Institute for Communicable Diseases of the National Health Laboratory Service	Ramuth M, Manraj SS, Sonoo J, Baboo SB, Amoako DG, Mohale T, Ntuli N, Mahlangu B, Allam M, Ismail A, Bhiman JN
hCoV-19/Mauritius/N4262/2021	EPI_ISL_2285186	2021-03-10	Mauritius	Central Health Laboratory	National Institute for Communicable Diseases of the National Health Laboratory Service	Ramuth M, Manraj SS, Sonoo J, Baboo SB, Amoako DG, Mohale T, Ntuli N, Mahlangu B, Allam M, Ismail A, Bhiman JN
hCoV-19/Mauritius/N4263/2021	EPI_ISL_2285187	2021-03-10	Mauritius	Central Health Laboratory	National Institute for Communicable Diseases of the National Health Laboratory Service	Ramuth M, Manraj SS, Sonoo J, Baboo SB, Amoako DG, Mohale T, Ntuli N, Mahlangu B, Allam M, Ismail A, Bhiman JN
hCoV-19/Mauritius/N4264/2021	EPI_ISL_2285188	2021-03-10	Mauritius	Central Health Laboratory	National Institute for Communicable Diseases of the National Health Laboratory Service	Ramuth M, Manraj SS, Sonoo J, Baboo SB, Amoako DG, Mohale T, Ntuli N, Mahlangu B, Allam M, Ismail A, Bhiman JN
hCoV-19/Mauritius/N4265/2021	EPI_ISL_2285189	2021-03-10	Mauritius	Central Health Laboratory	National Institute for Communicable Diseases of the National Health Laboratory Service	Ramuth M, Manraj SS, Sonoo J, Baboo SB, Amoako DG, Mohale T, Ntuli N, Mahlangu B, Allam M, Ismail A, Bhiman JN
hCoV-19/Mauritius/N4267/2021	EPI_ISL_2285191	2021-03-10	Mauritius	Central Health Laboratory	National Institute for Communicable Diseases of the National Health Laboratory Service	Ramuth M, Manraj SS, Sonoo J, Baboo SB, Amoako DG, Mohale T, Ntuli N, Mahlangu B, Allam M, Ismail A, Bhiman JN
hCoV-19/Mauritius/N4268/2021	EPI_ISL_2285192	2021-03-10	Mauritius	Central Health Laboratory	National Institute for Communicable Diseases of the National Health Laboratory Service	Ramuth M, Manraj SS, Sonoo J, Baboo SB, Amoako DG, Mohale T, Ntuli N, Mahlangu B, Allam M, Ismail A, Bhiman JN
hCoV-19/Mauritius/N4272/2021	EPI_ISL_2285196	2021-03-11	Mauritius	Central Health Laboratory	National Institute for Communicable Diseases of the National Health Laboratory Service	Ramuth M, Manraj SS, Sonoo J, Baboo SB, Amoako DG, Mohale T, Ntuli N, Mahlangu B, Allam M, Ismail A, Bhiman JN
hCoV-19/Mauritius/N4273/2021	EPI_ISL_2285197	2021-03-11	Mauritius	Central Health Laboratory	National Institute for Communicable Diseases of the National Health Laboratory Service	Ramuth M, Manraj SS, Sonoo J, Baboo SB, Amoako DG, Mohale T, Ntuli N, Mahlangu B, Allam M, Ismail A, Bhiman JN
hCoV-19/Mauritius/N4274/2021	EPI_ISL_2285198	2021-03-11	Mauritius	Central Health Laboratory	National Institute for Communicable Diseases of the National Health Laboratory Service	Ramuth M, Manraj SS, Sonoo J, Baboo SB, Amoako DG, Mohale T, Ntuli N, Mahlangu B, Allam M, Ismail A, Bhiman JN
hCoV-19/Mauritius/N4275/2021	EPI_ISL_2285199	2021-03-11	Mauritius	Central Health Laboratory	National Institute for Communicable Diseases of the National Health Laboratory Service	Ramuth M, Manraj SS, Sonoo J, Baboo SB, Amoako DG, Mohale T, Ntuli N, Mahlangu B, Allam M, Ismail A, Bhiman JN
hCoV-19/SouthAfrica/N2254/2021	EPI_ISL_2582704	2021-01-16	South Africa	PORT ELIZABETH LABORATORY	National Institute for Communicable Diseases of the National Health Laboratory Service	Amoako DG, Everatt J, Scheepers C, Mohale T, Ntuli N, Mahlangu B, Mnguni A, Ismail A, Bhiman JN
hCoV-19/SouthAfrica/N6049/2021	EPI_ISL_2582830	2021-04-16	South Africa	ROB FERREIRA LABORATORY	National Institute for Communicable Diseases of the National Health Laboratory Service	Amoako DG, Everatt J, Scheepers C, Mohale T, Ntuli N, Mahlangu B, Mnguni A, Ismail A, Bhiman JN
hCoV-19/Mauritius/50585/2021	EPI_ISL_2657326	2021-03-17	Mauritius	Virology Department, Central Health Laboratory	The Francis Crick Institute	Ramuth M, Manraj SS, Sonoo J, Bahadoor BS, Crawford M, Patel H, Harvey R, Goldstone R, Daniels RS, Nicod J
hCoV-19/Mauritius/77706/2021	EPI_ISL_2657327	2021-03-31	Mauritius	Virology Department, Central Health Laboratory	The Francis Crick Institute	Ramuth M, Manraj SS, Sonoo J, Bahadoor BS, Crawford M, Patel H, Harvey R, Goldstone R, Daniels RS, Nicod J
hCoV-19/Mauritius/81784/2021	EPI_ISL_2657328	2021-04-03	Mauritius	Virology Department, Central Health Laboratory	The Francis Crick Institute	Ramuth M, Manraj SS, Sonoo J, Bahadoor BS, Crawford M, Patel H, Harvey R, Goldstone R, Daniels RS, Nicod J
hCoV-19/Mauritius/88835/2021	EPI_ISL_2657329	2021-04-06	Mauritius	Virology Department, Central Health Laboratory	The Francis Crick Institute	Ramuth M, Manraj SS, Sonoo J, Bahadoor BS, Crawford M, Patel H, Harvey R, Goldstone R, Daniels RS, Nicod J
hCoV-19/Mauritius/98032/2021	EPI_ISL_2657330	2021-04-10	Mauritius	Virology Department, Central Health Laboratory	The Francis Crick Institute	Ramuth M, Manraj SS, Sonoo J, Bahadoor BS, Crawford M, Patel H, Harvey R, Goldstone R, Daniels RS, Nicod J
hCoV-19/Mauritius/102293/2021	EPI_ISL_2657331	2021-04-09	Mauritius	Virology Department, Central Health Laboratory	The Francis Crick Institute	Ramuth M, Manraj SS, Sonoo J, Bahadoor BS, Crawford M, Patel H, Harvey R, Goldstone R, Daniels RS, Nicod J
hCoV-19/Mauritius/104632/2021	EPI_ISL_2657332	2021-04-29	Mauritius	Virology Department, Central Health Laboratory	The Francis Crick Institute	Ramuth M, Manraj SS, Sonoo J, Bahadoor BS, Crawford M, Patel H, Harvey R, Goldstone R, Daniels RS, Nicod J
hCoV-19/Mauritius/104633/2021	EPI_ISL_2657333	2021-04-28	Mauritius	Virology Department, Central Health Laboratory	The Francis Crick Institute	Ramuth M, Manraj SS, Sonoo J, Bahadoor BS, Crawford M, Patel H, Harvey R, Goldstone R, Daniels RS, Nicod J
hCoV-19/Mauritius/104634/2021	EPI_ISL_2657334	2021-05-01	Mauritius	Virology Department, Central Health Laboratory	The Francis Crick Institute	Ramuth M, Manraj SS, Sonoo J, Bahadoor BS, Crawford M, Patel H, Harvey R, Goldstone R, Daniels RS, Nicod J
hCoV-19/Mauritius/104637/2021	EPI_ISL_2657335	2021-05-01	Mauritius	Virology Department, Central Health Laboratory	The Francis Crick Institute	Ramuth M, Manraj SS, Sonoo J, Bahadoor BS, Crawford M, Patel H, Harvey R, Goldstone R, Daniels RS, Nicod J
hCoV-19/Mauritius/104643/2021	EPI_ISL_2657336	2021-05-01	Mauritius	Virology Department, Central Health Laboratory	The Francis Crick Institute	Ramuth M, Manraj SS, Sonoo J, Bahadoor BS, Crawford M, Patel H, Harvey R, Goldstone R, Daniels RS, Nicod J
hCoV-19/Mauritius/104657/2021	EPI_ISL_2657337	2021-05-04	Mauritius	Virology Department, Central Health Laboratory	The Francis Crick Institute	Ramuth M, Manraj SS, Sonoo J, Bahadoor BS, Crawford M, Patel H, Harvey R, Goldstone R, Daniels RS, Nicod J
hCoV-19/Mauritius/104658/2021	EPI_ISL_2657338	2021-05-04	Mauritius	Virology Department, Central Health Laboratory	The Francis Crick Institute	Ramuth M, Manraj SS, Sonoo J, Bahadoor BS, Crawford M, Patel H, Harvey R, Goldstone R, Daniels RS, Nicod J
hCoV-19/Mauritius/104661/2021	EPI_ISL_2657339	2021-05-07	Mauritius	Virology Department, Central Health Laboratory	The Francis Crick Institute	Ramuth M, Manraj SS, Sonoo J, Bahadoor BS, Crawford M, Patel H, Harvey R, Goldstone R, Daniels RS, Nicod J
hCoV-19/Mauritius/104670/2021	EPI_ISL_2657340	2021-05-04	Mauritius	Virology Department, Central Health Laboratory	The Francis Crick Institute	Ramuth M, Manraj SS, Sonoo J, Bahadoor BS, Crawford M, Patel H, Harvey R, Goldstone R, Daniels RS, Nicod J
hCoV-19/Mauritius/125759/2021	EPI_ISL_2657341	2021-04-29	Mauritius	Virology Department, Central Health Laboratory	The Francis Crick Institute	Ramuth M, Manraj SS, Sonoo J, Bahadoor BS, Crawford M, Patel H, Harvey R, Goldstone R, Daniels RS, Nicod J
hCoV-19/Mauritius/131631/2021	EPI_ISL_2657342	2021-05-02	Mauritius	Virology Department, Central Health Laboratory	The Francis Crick Institute	Ramuth M, Manraj SS, Sonoo J, Bahadoor BS, Crawford M, Patel H, Harvey R, Goldstone R, Daniels RS, Nicod J
hCoV-19/Mauritius/135029/2021	EPI_ISL_2657343	2021-05-05	Mauritius	Virology Department, Central Health Laboratory	The Francis Crick Institute	Ramuth M, Manraj SS, Sonoo J, Bahadoor BS, Crawford M, Patel H, Harvey R, Goldstone R, Daniels RS, Nicod J
hCoV-19/Mauritius/135030/2021	EPI_ISL_2657344	2021-05-05	Mauritius	Virology Department, Central Health Laboratory	The Francis Crick Institute	Ramuth M, Manraj SS, Sonoo J, Bahadoor BS, Crawford M, Patel H, Harvey R, Goldstone R, Daniels RS, Nicod J
hCoV-19/Mauritius/154787/2021	EPI_ISL_2657345	2021-05-08	Mauritius	Virology Department, Central Health Laboratory	The Francis Crick Institute	Ramuth M, Manraj SS, Sonoo J, Bahadoor BS, Crawford M, Patel H, Harvey R, Goldstone R, Daniels RS, Nicod J
hCoV-19/Mauritius/154795/2021	EPI_ISL_2657346	2021-05-08	Mauritius	Virology Department, Central Health Laboratory	The Francis Crick Institute	Ramuth M, Manraj SS, Sonoo J, Bahadoor BS, Crawford M, Patel H, Harvey R, Goldstone R, Daniels RS, Nicod J
hCoV-19/Mauritius/154798/2021	EPI_ISL_2657347	2021-05-08	Mauritius	Virology Department, Central Health Laboratory	The Francis Crick Institute	Ramuth M, Manraj SS, Sonoo J, Bahadoor BS, Crawford M, Patel H, Harvey R, Goldstone R, Daniels RS, Nicod J
hCoV-19/Mauritius/P66300/2021	EPI_ISL_2657348	2021-03-28	Mauritius	Virology Department, Central Health Laboratory	The Francis Crick Institute	Ramuth M, Manraj SS, Sonoo J, Bahadoor BS, Crawford M, Patel H, Harvey R, Goldstone R, Daniels RS, Nicod J
hCoV-19/Mauritius/P72894/2021	EPI_ISL_2657349	2021-03-29	Mauritius	Virology Department, Central Health Laboratory	The Francis Crick Institute	Ramuth M, Manraj SS, Sonoo J, Bahadoor BS, Crawford M, Patel H, Harvey R, Goldstone R, Daniels RS, Nicod J
hCoV-19/Mauritius/P73615/2021	EPI_ISL_2657350	2021-03-29	Mauritius	Virology Department, Central Health Laboratory	The Francis Crick Institute	Ramuth M, Manraj SS, Sonoo J, Bahadoor BS, Crawford M, Patel H, Harvey R, Goldstone R, Daniels RS, Nicod J
hCoV-19/Mauritius/P73912/2021	EPI_ISL_2657351	2021-03-29	Mauritius	Virology Department, Central Health Laboratory	The Francis Crick Institute	Ramuth M, Manraj SS, Sonoo J, Bahadoor BS, Crawford M, Patel H, Harvey R, Goldstone R, Daniels RS, Nicod J
hCoV-19/Mauritius/P74451/2021	EPI_ISL_2657352	2021-03-27	Mauritius	Virology Department, Central Health Laboratory	The Francis Crick Institute	Ramuth M, Manraj SS, Sonoo J, Bahadoor BS, Crawford M, Patel H, Harvey R, Goldstone R, Daniels RS, Nicod J
hCoV-19/Mauritius/P87341/2021	EPI_ISL_2657353	2021-04-02	Mauritius	Virology Department, Central Health Laboratory	The Francis Crick Institute	Ramuth M, Manraj SS, Sonoo J, Bahadoor BS, Crawford M, Patel H, Harvey R, Goldstone R, Daniels RS, Nicod J
hCoV-19/Mauritius/P87346/2021	EPI_ISL_2657354	2021-04-02	Mauritius	Virology Department, Central Health Laboratory	The Francis Crick Institute	Ramuth M, Manraj SS, Sonoo J, Bahadoor BS, Crawford M, Patel H, Harvey R, Goldstone R, Daniels RS, Nicod J
hCoV-19/Mauritius/P87348/2021	EPI_ISL_2657355	2021-04-02	Mauritius	Virology Department, Central Health Laboratory	The Francis Crick Institute	Ramuth M, Manraj SS, Sonoo J, Bahadoor BS, Crawford M, Patel H, Harvey R, Goldstone R, Daniels RS, Nicod J
hCoV-19/Mauritius/P8767/2021	EPI_ISL_2657356	2021-03-10	Mauritius	Virology Department, Central Health Laboratory	The Francis Crick Institute	Ramuth M, Manraj SS, Sonoo J, Bahadoor BS, Crawford M, Patel H, Harvey R, Goldstone R, Daniels RS, Nicod J
hCoV-19/Mauritius/180109/2021	EPI_ISL_2834909	2021-05-23	Mauritius	Central Health Laboratory	Central Health Laboratory ,Victoria Hospital, Candos,Ministry of Health and Wellness, Mauritius	Manraj SS, Sonoo J, Bahadoor BS, Mathur H, Sujeewon C, Jannoo N, Ramuth M
hCoV-19/Mauritius/180110/2021	EPI_ISL_2834910	2021-05-23	Mauritius	Central Health Laboratory	Central Health Laboratory ,Victoria Hospital, Candos,Ministry of Health and Wellness, Mauritius	Manraj SS, Sonoo J, Bahadoor BS, Mathur H, Sujeewon C, Jannoo N, Ramuth M
hCoV-19/Mauritius/180111/2021	EPI_ISL_2834911	2021-05-23	Mauritius	Central Health Laboratory	Central Health Laboratory ,Victoria Hospital, Candos,Ministry of Health and Wellness, Mauritius	Manraj SS, Sonoo J, Bahadoor BS, Mathur H, Sujeewon C, Jannoo N, Ramuth M
hCoV-19/Mauritius/187366/2021	EPI_ISL_2834912	2021-05-27	Mauritius	Central Health Laboratory	Central Health Laboratory ,Victoria Hospital, Candos,Ministry of Health and Wellness, Mauritius	Manraj SS, Sonoo J, Bahadoor BS, Mathur H, Sujeewon C, Jannoo N, Ramuth M
hCoV-19/Mauritius/182341/2021	EPI_ISL_2834913	2021-05-25	Mauritius	Central Health Laboratory	Central Health Laboratory ,Victoria Hospital, Candos,Ministry of Health and Wellness, Mauritius	Manraj SS, Sonoo J, Bahadoor BS, Mathur H, Sujeewon C, Jannoo N, Ramuth M
hCoV-19/Mauritius/186006/2021	EPI_ISL_2834914	2021-05-26	Mauritius	Central Health Laboratory	Central Health Laboratory ,Victoria Hospital, Candos,Ministry of Health and Wellness, Mauritius	Manraj SS, Sonoo J, Bahadoor BS, Mathur H, Sujeewon C, Jannoo N, Ramuth M
hCoV-19/Mauritius/187463/2021	EPI_ISL_2834915	2021-05-27	Mauritius	Central Health Laboratory	Central Health Laboratory ,Victoria Hospital, Candos,Ministry of Health and Wellness, Mauritius	Manraj SS, Sonoo J, Bahadoor BS, Mathur H, Sujeewon C, Jannoo N, Ramuth M
hCoV-19/Mauritius/205512/2021	EPI_ISL_2834916	2021-06-06	Mauritius	Central Health Laboratory	Central Health Laboratory ,Victoria Hospital, Candos,Ministry of Health and Wellness, Mauritius	Manraj SS, Sonoo J, Bahadoor BS, Mathur H, Sujeewon C, Jannoo N, Ramuth M
hCoV-19/Mauritius/198290/2021	EPI_ISL_2834917	2021-06-02	Mauritius	Central Health Laboratory	Central Health Laboratory ,Victoria Hospital, Candos,Ministry of Health and Wellness, Mauritius	Manraj SS, Sonoo J, Bahadoor BS, Mathur H, Sujeewon C, Jannoo N, Ramuth M
hCoV-19/Mauritius/198390/2021	EPI_ISL_2834918	2021-06-02	Mauritius	Central Health Laboratory	Central Health Laboratory ,Victoria Hospital, Candos,Ministry of Health and Wellness, Mauritius	Manraj SS, Sonoo J, Bahadoor BS, Mathur H, Sujeewon C, Jannoo N, Ramuth M
hCoV-19/Mauritius/181766/2021	EPI_ISL_2834919	2021-05-24	Mauritius	Central Health Laboratory	Central Health Laboratory ,Victoria Hospital, Candos,Ministry of Health and Wellness, Mauritius	Manraj SS, Sonoo J, Bahadoor BS, Mathur H, Sujeewon C, Jannoo N, Ramuth M
hCoV-19/Mauritius/199204/2021	EPI_ISL_2834920	2021-06-03	Mauritius	Central Health Laboratory	Central Health Laboratory ,Victoria Hospital, Candos,Ministry of Health and Wellness, Mauritius	Manraj SS, Sonoo J, Bahadoor BS, Mathur H, Sujeewon C, Jannoo N, Ramuth M
hCoV-19/Mauritius/200648/2021	EPI_ISL_2834921	2021-06-03	Mauritius	Central Health Laboratory	Central Health Laboratory ,Victoria Hospital, Candos,Ministry of Health and Wellness, Mauritius	Manraj SS, Sonoo J, Bahadoor BS, Mathur H, Sujeewon C, Jannoo N, Ramuth M
hCoV-19/Mauritius/204062/2021	EPI_ISL_2834922	2021-06-05	Mauritius	Central Health Laboratory	Central Health Laboratory ,Victoria Hospital, Candos,Ministry of Health and Wellness, Mauritius	Manraj SS, Sonoo J, Bahadoor BS, Mathur H, Sujeewon C, Jannoo N, Ramuth M
hCoV-19/Mauritius/202865/2021	EPI_ISL_2834923	2021-06-07	Mauritius	Central Health Laboratory /C-Lab	Central Health Laboratory ,Victoria Hospital, Candos,Ministry of Health and Wellness, Mauritius	Manraj SS, Sonoo J, Batra R, Bahadoor BS, Mathur H, Sujeewon C, Jannoo N, Ramuth M
hCoV-19/Mauritius/209141/2021	EPI_ISL_2834924	2021-06-09	Mauritius	Central Health Laboratory	Central Health Laboratory ,Victoria Hospital, Candos,Ministry of Health and Wellness, Mauritius	Manraj SS, Sonoo J, Bahadoor BS, Mathur H, Sujeewon C, Jannoo N, Ramuth M
hCoV-19/Mauritius/217477/2021	EPI_ISL_2834929	2021-06-11	Mauritius	Virology Department, Central Health Laboratory	Central Health Laboratory ,Victoria Hospital, Candos,Ministry of Health and Wellness, Mauritius	Manraj SS, Sonoo J, Bahadoor BS, Mathur H, Sujeewon C, Jannoo N, Ramuth M
hCoV-19/Mauritius/217955/2021	EPI_ISL_2834930	2021-06-12	Mauritius	Virology Department, Central Health Laboratory	Central Health Laboratory ,Victoria Hospital, Candos,Ministry of Health and Wellness, Mauritius	Manraj SS, Sonoo J, Bahadoor BS, Mathur H, Sujeewon C, Jannoo N, Ramuth M
hCoV-19/Mauritius/228174/2021	EPI_ISL_2834931	2021-06-17	Mauritius	Virology Department, Central Health Laboratory	Central Health Laboratory ,Victoria Hospital, Candos,Ministry of Health and Wellness, Mauritius	Manraj SS, Sonoo J, Bahadoor BS, Mathur H, Sujeewon C, Jannoo N, Ramuth M
hCoV-19/Mauritius/225411/2021	EPI_ISL_2834932	2021-06-16	Mauritius	Virology Department, Central Health Laboratory	Central Health Laboratory ,Victoria Hospital, Candos,Ministry of Health and Wellness, Mauritius	Manraj SS, Sonoo J, Bahadoor BS, Mathur H, Sujeewon C, Jannoo N, Ramuth M
hCoV-19/Mauritius/218004/2021	EPI_ISL_2834933	2021-06-12	Mauritius	Virology Department, Central Health Laboratory	Central Health Laboratory ,Victoria Hospital, Candos,Ministry of Health and Wellness, Mauritius	Manraj SS, Sonoo J, Bahadoor BS, Mathur H, Sujeewon C, Jannoo N, Ramuth M
hCoV-19/Mauritius/241368/2021	EPI_ISL_2834934	2021-06-21	Mauritius	Virology Department, Central Health Laboratory	Central Health Laboratory ,Victoria Hospital, Candos,Ministry of Health and Wellness, Mauritius	Manraj SS, Sonoo J, Bahadoor BS, Mathur H, Sujeewon C, Jannoo N, Ramuth M
hCoV-19/Mauritius/235394/2021	EPI_ISL_2834935	2021-06-21	Mauritius	Virology Department, Central Health Laboratory	Central Health Laboratory ,Victoria Hospital, Candos,Ministry of Health and Wellness, Mauritius	Manraj SS, Sonoo J, Bahadoor BS, Mathur H, Sujeewon C, Jannoo N, Ramuth M
hCoV-19/Mauritius/238275/2021	EPI_ISL_2834936	2021-06-19	Mauritius	Virology Department, Central Health Laboratory	Central Health Laboratory ,Victoria Hospital, Candos,Ministry of Health and Wellness, Mauritius	Manraj SS, Sonoo J, Bahadoor BS, Mathur H, Sujeewon C, Jannoo N, Ramuth M
hCoV-19/Mauritius/235460/2021	EPI_ISL_3217425	2021-06-30	Mauritius	Central Health Laboratory	Virology Department, Central Health Laboratory ,Victoria Hospital, Candos,Ministry of Health and Wellness, Mauritius	Manraj SS, Sonoo J, Bahadoor BS, Mathur H, Sujeewon C, Jannoo N, Ramuth M
hCoV-19/Mauritius/260983/2021	EPI_ISL_3217427	2021-07-04	Mauritius	Central Health Laboratory	Virology Department, Central Health Laboratory ,Victoria Hospital, Candos,Ministry of Health and Wellness, Mauritius	Manraj SS, Sonoo J, Bahadoor BS, Mathur H, Sujeewon C, Jannoo N, Ramuth M
hCoV-19/Mauritius/257109/2021	EPI_ISL_3217429	2021-07-01	Mauritius	Central Health Laboratory	Virology Department, Central Health Laboratory ,Victoria Hospital, Candos,Ministry of Health and Wellness, Mauritius	Manraj SS, Sonoo J, Bahadoor BS, Mathur H, Sujeewon C, Jannoo N, Ramuth M
hCoV-19/Mauritius/258949/2021	EPI_ISL_3217431	2021-07-02	Mauritius	Central Health Laboratory	Virology Department, Central Health Laboratory ,Victoria Hospital, Candos,Ministry of Health and Wellness, Mauritius	Manraj SS, Sonoo J, Bahadoor BS, Mathur H, Sujeewon C, Jannoo N, Ramuth M
hCoV-19/Mauritius/261633/2021	EPI_ISL_3217432	2021-07-05	Mauritius	Central Health Laboratory	Virology Department, Central Health Laboratory ,Victoria Hospital, Candos,Ministry of Health and Wellness, Mauritius	Manraj SS, Sonoo J, Bahadoor BS, Mathur H, Sujeewon C, Jannoo N, Ramuth M
hCoV-19/Mauritius/262412/2021	EPI_ISL_3217434	2021-07-05	Mauritius	Central Health Laboratory	Virology Department, Central Health Laboratory ,Victoria Hospital, Candos,Ministry of Health and Wellness, Mauritius	Manraj SS, Sonoo J, Bahadoor BS, Mathur H, Sujeewon C, Jannoo N, Ramuth M
hCoV-19/Mauritius/262625/2021	EPI_ISL_3217435	2021-07-05	Mauritius	Central Health Laboratory	Virology Department, Central Health Laboratory ,Victoria Hospital, Candos,Ministry of Health and Wellness, Mauritius	Manraj SS, Sonoo J, Bahadoor BS, Mathur H, Sujeewon C, Jannoo N, Ramuth M
hCoV-19/Mauritius/263099/2021	EPI_ISL_3217437	2021-07-06	Mauritius	Central Health Laboratory	Virology Department, Central Health Laboratory ,Victoria Hospital, Candos,Ministry of Health and Wellness, Mauritius	Manraj SS, Sonoo J, Bahadoor BS, Mathur H, Sujeewon C, Jannoo N, Ramuth M
hCoV-19/Mauritius/263313/2021	EPI_ISL_3217439	2021-07-06	Mauritius	Central Health Laboratory	Virology Department, Central Health Laboratory ,Victoria Hospital, Candos,Ministry of Health and Wellness, Mauritius	Manraj SS, Sonoo J, Bahadoor BS, Mathur H, Sujeewon C, Jannoo N, Ramuth M
hCoV-19/Mauritius/265199/2021	EPI_ISL_3217440	2021-07-07	Mauritius	Central Health Laboratory	Virology Department, Central Health Laboratory ,Victoria Hospital, Candos,Ministry of Health and Wellness, Mauritius	Manraj SS, Sonoo J, Bahadoor BS, Mathur H, Sujeewon C, Jannoo N, Ramuth M
hCoV-19/Mauritius/257471/2021	EPI_ISL_3217442	2021-07-07	Mauritius	Central Health Laboratory	Virology Department, Central Health Laboratory ,Victoria Hospital, Candos,Ministry of Health and Wellness, Mauritius	Manraj SS, Sonoo J, Bahadoor BS, Mathur H, Sujeewon C, Jannoo N, Ramuth M
hCoV-19/Mauritius/265281/2021	EPI_ISL_3217444	2021-07-07	Mauritius	Central Health Laboratory	Virology Department, Central Health Laboratory ,Victoria Hospital, Candos,Ministry of Health and Wellness, Mauritius	Manraj SS, Sonoo J, Bahadoor BS, Mathur H, Sujeewon C, Jannoo N, Ramuth M
hCoV-19/Mauritius/265717/2021	EPI_ISL_3217445	2021-07-07	Mauritius	Central Health Laboratory	Virology Department, Central Health Laboratory ,Victoria Hospital, Candos,Ministry of Health and Wellness, Mauritius	Manraj SS, Sonoo J, Bahadoor BS, Mathur H, Sujeewon C, Jannoo N, Ramuth M
hCoV-19/Mauritius/104677/2021	EPI_ISL_3231381	2021-05-09	Mauritius	Virology Department,Central Health Laboratory	UMR PIMIT	Manraj SS, Sonoo J, Bahadoor BS,Ramuth M,David Wilkinson, Patrick Mavingui
hCoV-19/Mauritius/104689/2021	EPI_ISL_3231382	2021-05-10	Mauritius	Airport Health Laboratory/Central Health Laboratory	UMR PIMIT	Manraj SS, Sonoo J, Bahadoor BS,Ramuth M,Pattoo M, David Wilkinson, Patrick Mavingui
hCoV-19/Mauritius/104690/2021	EPI_ISL_3231383	2021-05-10	Mauritius	Airport Health Laboratory/Central Health Laboratory	UMR PIMIT	Manraj SS, Sonoo J, Bahadoor BS,Ramuth M,Pattoo M, David Wilkinson, Patrick Mavingui
hCoV-19/Mauritius/154808/2021	EPI_ISL_3231384	2021-05-08	Mauritius	Virology Department,Central Health Laboratory	UMR PIMIT	Manraj SS, Sonoo J, Bahadoor BS,Ramuth M,David Wilkinson, Patrick Mavingui
hCoV-19/Mauritius/154881/2021	EPI_ISL_3231385	2021-05-08	Mauritius	Virology Department,Central Health Laboratory	UMR PIMIT	Manraj SS, Sonoo J, Bahadoor BS,Ramuth M,David Wilkinson, Patrick Mavingui
hCoV-19/Mauritius/155349/2021	EPI_ISL_3231386	2021-05-08	Mauritius	Virology Department,Central Health Laboratory	UMR PIMIT	Manraj SS, Sonoo J, Bahadoor BS,Ramuth M,David Wilkinson, Patrick Mavingui
hCoV-19/Mauritius/155352/2021	EPI_ISL_3231387	2021-05-08	Mauritius	Virology Department,Central Health Laboratory	UMR PIMIT	Manraj SS, Sonoo J, Bahadoor BS,Ramuth M,David Wilkinson, Patrick Mavingui
hCoV-19/Mauritius/155353/2021	EPI_ISL_3231388	2021-05-08	Mauritius	Virology Department,Central Health Laboratory	UMR PIMIT	Manraj SS, Sonoo J, Bahadoor BS,Ramuth M,David Wilkinson, Patrick Mavingui
hCoV-19/Mauritius/155354/2021	EPI_ISL_3231389	2021-05-08	Mauritius	Virology Department,Central Health Laboratory	UMR PIMIT	Manraj SS, Sonoo J, Bahadoor BS,Ramuth M,David Wilkinson, Patrick Mavingui
hCoV-19/Mauritius/155355/2021	EPI_ISL_3231390	2021-05-08	Mauritius	Virology Department,Central Health Laboratory	UMR PIMIT	Manraj SS, Sonoo J, Bahadoor BS,Ramuth M,David Wilkinson, Patrick Mavingui
hCoV-19/Mauritius/155356/2021	EPI_ISL_3231391	2021-05-08	Mauritius	Virology Department,Central Health Laboratory	UMR PIMIT	Manraj SS, Sonoo J, Bahadoor BS,Ramuth M,David Wilkinson, Patrick Mavingui
hCoV-19/Mauritius/155359/2021	EPI_ISL_3231392	2021-05-08	Mauritius	Virology Department,Central Health Laboratory	UMR PIMIT	Manraj SS, Sonoo J, Bahadoor BS,Ramuth M,David Wilkinson, Patrick Mavingui
hCoV-19/Mauritius/155362/2021	EPI_ISL_3231393	2021-05-08	Mauritius	Virology Department,Central Health Laboratory	UMR PIMIT	Manraj SS, Sonoo J, Bahadoor BS,Ramuth M,David Wilkinson, Patrick Mavingui
hCoV-19/Mauritius/155646/2021	EPI_ISL_3231394	2021-05-09	Mauritius	Virology Department,Central Health Laboratory	UMR PIMIT	Manraj SS, Sonoo J, Bahadoor BS,Ramuth M,David Wilkinson, Patrick Mavingui
hCoV-19/Mauritius/155919/2021	EPI_ISL_3231395	2021-05-09	Mauritius	Virology Department,Central Health Laboratory	UMR PIMIT	Manraj SS, Sonoo J, Bahadoor BS,Ramuth M,David Wilkinson, Patrick Mavingui
hCoV-19/Mauritius/156377/2021	EPI_ISL_3231396	2021-05-09	Mauritius	Virology Department,Central Health Laboratory	UMR PIMIT	Manraj SS, Sonoo J, Bahadoor BS,Ramuth M,David Wilkinson, Patrick Mavingui
hCoV-19/Mauritius/156639/2021	EPI_ISL_3231397	2021-05-09	Mauritius	Virology Department,Central Health Laboratory	UMR PIMIT	Manraj SS, Sonoo J, Bahadoor BS,Ramuth M,David Wilkinson, Patrick Mavingui
hCoV-19/Mauritius/156742/2021	EPI_ISL_3231398	2021-05-10	Mauritius	Virology Department,Central Health Laboratory	UMR PIMIT	Manraj SS, Sonoo J, Bahadoor BS,Ramuth M,David Wilkinson, Patrick Mavingui
hCoV-19/Mauritius/157288/2021	EPI_ISL_3231399	2021-05-10	Mauritius	Virology Department,Central Health Laboratory	UMR PIMIT	Manraj SS, Sonoo J, Bahadoor BS,Ramuth M,David Wilkinson, Patrick Mavingui
hCoV-19/Mauritius/160312/2021	EPI_ISL_3231400	2021-05-12	Mauritius	Virology Department,Central Health Laboratory	UMR PIMIT	Manraj SS, Sonoo J, Bahadoor BS,Ramuth M,David Wilkinson, Patrick Mavingui
hCoV-19/Mauritius/160344/2021	EPI_ISL_3231401	2021-05-12	Mauritius	Virology Department,Central Health Laboratory	UMR PIMIT	Manraj SS, Sonoo J, Bahadoor BS,Ramuth M,David Wilkinson, Patrick Mavingui
hCoV-19/Mauritius/160349/2021	EPI_ISL_3231402	2021-05-12	Mauritius	Virology Department,Central Health Laboratory	UMR PIMIT	Manraj SS, Sonoo J, Bahadoor BS,Ramuth M,David Wilkinson, Patrick Mavingui
hCoV-19/Mauritius/160350/2021	EPI_ISL_3231403	2021-05-12	Mauritius	Virology Department,Central Health Laboratory	UMR PIMIT	Manraj SS, Sonoo J, Bahadoor BS,Ramuth M,David Wilkinson, Patrick Mavingui
hCoV-19/Mauritius/161753/2021	EPI_ISL_3231404	2021-05-11	Mauritius	Airport Health Laboratory/Central Health Laboratory	UMR PIMIT	Manraj SS, Sonoo J, Bahadoor BS,Ramuth M,Pattoo M, David Wilkinson, Patrick Mavingui
hCoV-19/Mauritius/161754/2021	EPI_ISL_3231405	2021-05-11	Mauritius	Airport Health Laboratory/Central Health Laboratory	UMR PIMIT	Manraj SS, Sonoo J, Bahadoor BS,Ramuth M,Pattoo M, David Wilkinson, Patrick Mavingui
hCoV-19/Mauritius/161755/2021	EPI_ISL_3231406	2021-05-11	Mauritius	Airport Health Laboratory/Central Health Laboratory	UMR PIMIT	Manraj SS, Sonoo J, Bahadoor BS,Ramuth M,Pattoo M, David Wilkinson, Patrick Mavingui
hCoV-19/Mauritius/161756/2021	EPI_ISL_3231407	2021-05-11	Mauritius	Airport Health Laboratory/Central Health Laboratory	UMR PIMIT	Manraj SS, Sonoo J, Bahadoor BS,Ramuth M,Pattoo M, David Wilkinson, Patrick Mavingui
hCoV-19/Mauritius/161757/2021	EPI_ISL_3231408	2021-05-11	Mauritius	Airport Health Laboratory/Central Health Laboratory	UMR PIMIT	Manraj SS, Sonoo J, Bahadoor BS,Ramuth M,Pattoo M, David Wilkinson, Patrick Mavingui
hCoV-19/Mauritius/161758/2021	EPI_ISL_3231409	2021-05-11	Mauritius	Airport Health Laboratory/Central Health Laboratory	UMR PIMIT	Manraj SS, Sonoo J, Bahadoor BS,Ramuth M,Pattoo M, David Wilkinson, Patrick Mavingui
hCoV-19/Mauritius/235450/2021	EPI_ISL_3236187	2021-06-30	Mauritius	Central Health Laboratory	Virology Department, Central Health Laboratory ,Victoria Hospital, Candos,Ministry of Health and Wellness, Mauritius	Manraj SS, Sonoo J, Bahadoor BS, Mathur H, Sujeewon C, Jannoo N, Ramuth M
hCoV-19/Mauritius/259644/2021	EPI_ISL_3236188	2021-07-03	Mauritius	Central Health Laboratory	Central Health Laboratory ,Victoria Hospital, Candos,Ministry of Health and Wellness, Mauritius	Manraj SS, Sonoo J, Bahadoor BS, Mathur H, Sujeewon C, Jannoo N, Ramuth M
hCoV-19/Mauritius/261799/2021	EPI_ISL_3236189	2021-07-05	Mauritius	Central Health Laboratory	Virology Department, Central Health Laboratory ,Victoria Hospital, Candos,Ministry of Health and Wellness, Mauritius	Manraj SS, Sonoo J, Bahadoor BS, Mathur H, Sujeewon C, Jannoo N, Ramuth M
hCoV-19/Mauritius/266296/2021	EPI_ISL_3236190	2021-07-08	Mauritius	Central Health Laboratory	Virology Department, Central Health Laboratory ,Victoria Hospital, Candos,Ministry of Health and Wellness, Mauritius	Manraj SS, Sonoo J, Bahadoor BS, Mathur H, Sujeewon C, Jannoo N, Ramuth M
hCoV-19/Mauritius/282361/2021	EPI_ISL_3839615	2021-07-15	Mauritius	Virology Department,Central Health Laboratory	Virology Department,Central Health Laboratory	Manraj SS, Sonoo J, Bahadoor BS, Mathur H, Sujeewon C, Jannoo N, Ramuth M
hCoV-19/Mauritius/321000/2021	EPI_ISL_3839618	2021-08-11	Mauritius	C-Lab Wellkin Hospital	Virology Department,Central Health Laboratory	Manraj SS, Sonoo J, Batra R, Bahadoor BS, Mathur H, Sujeewon C, Jannoo N, Ramuth M
hCoV-19/Mauritius/273852/2021	EPI_ISL_3839621	2021-07-11	Mauritius	Virology Department,Central Health Laboratory	Virology Department,Central Health Laboratory	Manraj SS, Sonoo J, Bahadoor BS, Mathur H, Sujeewon C, Jannoo N, Ramuth M
hCoV-19/Mauritius/279172/2021	EPI_ISL_3839623	2021-07-14	Mauritius	Virology Department,Central Health Laboratory	Virology Department,Central Health Laboratory	Manraj SS, Sonoo J, Bahadoor BS, Mathur H, Sujeewon C, Jannoo N, Ramuth M
hCoV-19/Mauritius/274528/2021	EPI_ISL_3839626	2021-07-11	Mauritius	Virology Department,Central Health Laboratory	Virology Department,Central Health Laboratory	Manraj SS, Sonoo J, Bahadoor BS, Mathur H, Sujeewon C, Jannoo N, Ramuth M
hCoV-19/Mauritius/303827/2021	EPI_ISL_3839629	2021-07-27	Mauritius	Virology Department,Central Health Laboratory	Virology Department,Central Health Laboratory	Manraj SS, Sonoo J, Bahadoor BS, Mathur H, Sujeewon C, Jannoo N, Ramuth M
hCoV-19/Mauritius/279685/2021	EPI_ISL_3839631	2021-07-14	Mauritius	Virology Department,Central Health Laboratory	Virology Department,Central Health Laboratory	Manraj SS, Sonoo J, Bahadoor BS, Mathur H, Sujeewon C, Jannoo N, Ramuth M
hCoV-19/Mauritius/290328/2021	EPI_ISL_3839633	2021-07-19	Mauritius	Virology Department,Central Health Laboratory	Virology Department,Central Health Laboratory	Manraj SS, Sonoo J, Bahadoor BS, Mathur H, Sujeewon C, Jannoo N, Ramuth M
hCoV-19/Mauritius/303073/2021	EPI_ISL_3839635	2021-07-25	Mauritius	Virology Department,Central Health Laboratory	Virology Department,Central Health Laboratory	Manraj SS, Sonoo J, Bahadoor BS, Mathur H, Sujeewon C, Jannoo N, Ramuth M
hCoV-19/Mauritius/307460/2021	EPI_ISL_3839637	2021-07-28	Mauritius	Virology Department,Central Health Laboratory	Virology Department,Central Health Laboratory	Manraj SS, Sonoo J, Bahadoor BS, Mathur H, Sujeewon C, Jannoo N, Ramuth M
hCoV-19/Mauritius/303798/2021	EPI_ISL_3839640	2021-07-25	Mauritius	Virology Department,Central Health Laboratory	Virology Department,Central Health Laboratory	Manraj SS, Sonoo J, Bahadoor BS, Mathur H, Sujeewon C, Jannoo N, Ramuth M
hCoV-19/Mauritius/303801/2021	EPI_ISL_3839642	2021-07-25	Mauritius	Virology Department,Central Health Laboratory	Virology Department,Central Health Laboratory	Manraj SS, Sonoo J, Bahadoor BS, Mathur H, Sujeewon C, Jannoo N, Ramuth M
hCoV-19/Mauritius/305997/2021	EPI_ISL_3839644	2021-07-26	Mauritius	Virology Department,Central Health Laboratory	Virology Department,Central Health Laboratory	Manraj SS, Sonoo J, Bahadoor BS, Mathur H, Sujeewon C, Jannoo N, Ramuth M
hCoV-19/Mauritius/303834/2021	EPI_ISL_3839646	2021-07-27	Mauritius	Virology Department,Central Health Laboratory	Virology Department,Central Health Laboratory	Manraj SS, Sonoo J, Bahadoor BS, Mathur H, Sujeewon C, Jannoo N, Ramuth M
hCoV-19/Mauritius/310011/2021	EPI_ISL_3839649	2021-07-29	Mauritius	Virology Department,Central Health Laboratory	Virology Department,Central Health Laboratory	Manraj SS, Sonoo J, Bahadoor BS, Mathur H, Sujeewon C, Jannoo N, Ramuth M
hCoV-19/Mauritius/291014/2021	EPI_ISL_3839652	2021-07-19	Mauritius	Virology Department,Central Health Laboratory	Virology Department,Central Health Laboratory	Manraj SS, Sonoo J, Bahadoor BS, Mathur H, Sujeewon C, Jannoo N, Ramuth M
hCoV-19/Mauritius/305888/2021	EPI_ISL_3839655	2021-07-26	Mauritius	Virology Department,Central Health Laboratory	Virology Department,Central Health Laboratory	Manraj SS, Sonoo J, Bahadoor BS, Mathur H, Sujeewon C, Jannoo N, Ramuth M
hCoV-19/Mauritius/301098/2021	EPI_ISL_3839657	2021-07-23	Mauritius	Virology Department,Central Health Laboratory	Virology Department,Central Health Laboratory	Manraj SS, Sonoo J, Bahadoor BS, Mathur H, Sujeewon C, Jannoo N, Ramuth M
hCoV-19/Mauritius/114091/2021	EPI_ISL_3839659	2021-04-24	Mauritius	Virology Department,Central Health Laboratory	Virology Department,Central Health Laboratory	Manraj SS, Sonoo J, Bahadoor BS, Mathur H, Sujeewon C, Jannoo N, Ramuth M
hCoV-19/Mauritius/282370/2021	EPI_ISL_3839661	2021-07-15	Mauritius	Virology Department,Central Health Laboratory	Virology Department,Central Health Laboratory	Manraj SS, Sonoo J, Bahadoor BS, Mathur H, Sujeewon C, Jannoo N, Ramuth M
hCoV-19/Mauritius/308718/2021	EPI_ISL_5260425	2021-07-25	Mauritius	Airport Health Laboratory	Virology Department,Central Health Laboratory	Manraj SS, Sonoo J, Pattoo M, Bahadoor BS, Mathur H, Sujeewon C, Jannoo N, Ramuth M
hCoV-19/Mauritius/345374/2021	EPI_ISL_5260427	2021-09-02	Mauritius	Virology Department,Central Health Laboratory	Virology Department,Central Health Laboratory	Manraj SS, Sonoo J, Bahadoor BS, Mathur H, Sujeewon C, Jannoo N, Ramuth M
hCoV-19/Mauritius/345994/2021	EPI_ISL_5260428	2021-09-02	Mauritius	Virology Department,Central Health Laboratory	Virology Department,Central Health Laboratory	Manraj SS, Sonoo J, Bahadoor BS, Mathur H, Sujeewon C, Jannoo N, Ramuth M
hCoV-19/Mauritius/346819/2021	EPI_ISL_5260429	2021-09-03	Mauritius	NovaLAB	Virology Department,Central Health Laboratory	Manraj SS, Sonoo J,Leigh-Anne MC Intyre, Bahadoor BS, Mathur H, Sujeewon C, Jannoo N, Ramuth M
hCoV-19/Mauritius/347485/2021	EPI_ISL_5260430	2021-09-03	Mauritius	Virology Department,Central Health Laboratory	Virology Department,Central Health Laboratory	Manraj SS, Sonoo J, Bahadoor BS, Mathur H, Sujeewon C, Jannoo N, Ramuth M
hCoV-19/Mauritius/348643/2021	EPI_ISL_5260431	2021-09-04	Mauritius	Virology Department,Central Health Laboratory	Virology Department,Central Health Laboratory	Manraj SS, Sonoo J, Bahadoor BS, Mathur H, Sujeewon C, Jannoo N, Ramuth M
hCoV-19/Mauritius/349280/2021	EPI_ISL_5260432	2021-09-05	Mauritius	Virology Department,Central Health Laboratory	Virology Department,Central Health Laboratory	Manraj SS, Sonoo J, Bahadoor BS, Mathur H, Sujeewon C, Jannoo N, Ramuth M
hCoV-19/Mauritius/349721/2021	EPI_ISL_5260433	2021-09-05	Mauritius	Virology Department,Central Health Laboratory	Virology Department,Central Health Laboratory	Manraj SS, Sonoo J, Bahadoor BS, Mathur H, Sujeewon C, Jannoo N, Ramuth M
hCoV-19/Mauritius/353582/2021	EPI_ISL_5260434	2021-09-11	Mauritius	Virology Department,Central Health Laboratory	Virology Department,Central Health Laboratory	Manraj SS, Sonoo J, Bahadoor BS, Mathur H, Sujeewon C, Jannoo N, Ramuth M
hCoV-19/Mauritius/353809/2021	EPI_ISL_5260436	2021-09-12	Mauritius	Virology Department,Central Health Laboratory	Virology Department,Central Health Laboratory	Manraj SS, Sonoo J, Bahadoor BS, Mathur H, Sujeewon C, Jannoo N, Ramuth M
hCoV-19/Mauritius/353983/2021	EPI_ISL_5260437	2021-09-12	Mauritius	Virology Department,Central Health Laboratory	Virology Department,Central Health Laboratory	Manraj SS, Sonoo J, Bahadoor BS, Mathur H, Sujeewon C, Jannoo N, Ramuth M
hCoV-19/Mauritius/354009/2021	EPI_ISL_5260438	2021-09-12	Mauritius	Virology Department,Central Health Laboratory	Virology Department,Central Health Laboratory	Manraj SS, Sonoo J, Bahadoor BS, Mathur H, Sujeewon C, Jannoo N, Ramuth M
hCoV-19/Mauritius/350976/2021	EPI_ISL_5260439	2021-09-08	Mauritius	Virology Department,Central Health Laboratory	Virology Department,Central Health Laboratory	Manraj SS, Sonoo J, Pattoo M, Bahadoor BS, Mathur H, Sujeewon C, Jannoo N, Ramuth M
hCoV-19/Mauritius/274207/2021	EPI_ISL_5260443	2021-07-11	Mauritius	Virology Department,Central Health Laboratory	Virology Department,Central Health Laboratory	Manraj SS, Sonoo J, Bahadoor BS, Mathur H, Sujeewon C, Jannoo N, Ramuth M
[truncated: 12,907 more rows]
